# Supplementary material for: Cell-intrinsic and -extrinsic effects of SARS-CoV-2 RNA on pathogenesis: single-cell meta-analysis
Source: mSphere. 2023 Sep 22;8(5):e00375-23. doi: 10.1128/msphere.00375-23 (PMC10597400; doi:10.1128/msphere.00375-23)
Supplement: Supplemental tables — Tables S4 to S20. [file msphere.00375-23-s0002.xlsx]

## Sheet: TableS4
Table S4: Differentially expressed genes compared with viral+ (Orf10) versus viral- in the fibroblasts cluster of COVID-19 infected mouse lungs.
Gene	Log2 Fold Change	P-Value
Orf10	10.7903	2.85e-36
C1qb	4.5088	1.36e-21
Ms4a6c	3.44592	1.23e-19
Ms4a4c	3.87658	1.51e-19
Ctss	2.86925	5.4e-18
C1qa	4.17129	9.54e-18
C1qc	4.20387	3.78e-17
Ms4a7	4.07137	4.94e-16
Aif1	3.70066	5.01e-16
Pld4	3.46045	1.45e-15
Fcer1g	2.519	2.54e-14
Orf1ab	3.88739	2.49e-13
Ly6c2	4.11556	4.01e-13
N	4.21748	5.96e-13
Ms4a6d	3.03666	1.03e-12
Slc15a3	2.39332	1.64e-12
Rgs1	2.49212	7.5e-12
S	4.28424	1.12e-11
Ms4a6b	2.76144	2e-11
Ifi30	2.1628	4.62e-11
Lcp1	2.15077	1.11e-10
Ccl9	2.71931	1.41e-10
Cd52	2.09424	1.62e-10
Laptm5	1.97336	1.67e-10
Cd68	2.31419	1.75e-10
Itgam	2.92863	2.69e-10
Ptpn18	2.29007	3.43e-10
Spi1	2.19968	9.26e-10
Tyrobp	1.9298	1.02e-09
Runx3	2.27496	1.51e-09
Ly86	2.09414	2.82e-09
Csf1r	2.27979	2.86e-09
Cd93	2.48393	3.4e-09
Il1rn	2.58066	5.97e-09
Pf4	3.17892	8.41e-09
Csf2rb	1.95925	1.05e-08
Cd14	2.00043	1.95e-08
Fcgr3	2.00055	3e-08
Fcgr2b	2.18332	3.27e-07
Calcrl	1.94065	3.72e-07
Ccl4	2.3599	1.25e-06
H2-Aa	1.93773	8.77e-06
H2-Eb1	2.03771	9.26e-06
H2-Ab1	1.98611	1.77e-05
Hp	2.00361	4.46e-05

## Sheet: Table S5
Table S5: Differentially expressed genes compared with viral+ (Orf10) versus viral- in the Cdh5+ endothelial cells of COVID-19 infected mouse lungs.
Gene	Log2 Fold Change	P-Value
Orf10	10.6162	1.32e-51
N	3.27293	3.2e-09
Ctss	2.36597	1.45e-06
S	4.37649	3.25e-06
Orf1ab	3.68831	8.55e-06
H2-aa	1.45731	0.00113
Apoe	1.92198	0.00297
Cd74	1.14036	0.00969
H2-ab1	1.10183	0.0183
Ctsb	0.977711	0.0255
Zeb2	0.951287	0.0294
H2-eb1	1.07236	0.0313
Cox7a2l	0.894299	0.0328
Lyz2	1.00958	0.0332
Cyb5r3	0.884525	0.0371
Ftl1	0.812685	0.0391
Cxcl2	1.26332	0.0411
Rps19	0.807359	0.0449

## Sheet: Table S6
Table S6: Differentially expressed genes compared with viral+ (Orf10) versus viral- in the goblet cells of COVID-19 infected mouse lungs.
Gene	Log2 Fold Change	P-Value
Nrn1	4.83604	0.00136
Csf2rb	4.38858	0.00136
Epb41l2	2.93732	0.00136
Cytip	2.59073	0.00155
Col4a2	2.58306	0.00155
Fcgr3	4.57824	0.00177
Itgb2	3.51411	0.00212
Cald1	2.65559	0.00212
Rrp1b	2.63964	0.00217
Tnip3	3.447	0.00254
Fcer1g	2.99163	0.00254
Gngt2	3.00888	0.00337
Bicc1	2.83604	0.00444
Tubb5	2.51668	0.00444
Ctss	2.57226	0.00578
Orf10	8.72357	0.00745
Dab2	3.51411	0.00745
Slco2a1	2.69211	0.00745
Ccn1	2.66592	0.00778
Zeb2	2.95085	0.0103
Hilpda	2.94545	0.0129
Vim	2.63964	0.0134
Tinag	2.80957	0.0162
Ccl6	4.74118	0.0172
Akap5	2.94221	0.0188
Lst1	2.63964	0.0221
Top2a	4.33479	0.0223
Smc2	3.02869	0.0224
Col4a4	2.67207	0.0224
Nusap1	3.40046	0.0428
Birc5	3.15902	0.0458
Cdk1	2.79165	0.0482

## Sheet: Table S7
Table S7: Differentially expressed genes compared with viral+ (Orf10) versus viral- in the C1qa+ macrophages cluster of COVID-19 infected hamster lungs.
Gene	Log2 Fold Change	P-Value
Orf10	13.967	8.65e-63
Orf1ab	6.71884	7.12e-23
Il18bp	4.61447	1.2e-21
Upp1	4.40974	9.25e-21
Slamf9	3.40759	2.62e-16
Tm4sf19	3.65956	4.81e-16
Tgm2	3.76639	6.79e-16
Ctsv	3.67177	1.28e-14
Ccl4	3.9495	4.12e-14
Ccl5	3.8408	1.26e-12
Plaat3	2.82741	1.7e-11
Il1rn	2.67874	4.43e-11
Arg1	3.75828	1.15e-10
Cxcl10	3.01866	2.27e-10
Rgcc	2.2584	1.46e-07
Ifitm2	2.32971	1.64e-07
Fcgr4	2.15764	1.68e-07
Tmem140	2.12214	2.82e-07
Scimp	2.09577	6.23e-07
Ccl8	2.15261	6.23e-07
Sod2	2.0042	1.01e-06
Cdkn1a	2.07583	1.54e-06
Ifit2	2.00301	7.54e-06
Ccl2	2.65439	1.3e-05
Ifr7	1.82373	2.29e-05
Ctsk	1.78252	4.89e-05
Socs1	2.01845	5.53e-05
Mxd1	1.79374	0.000173
Plin2	1.58143	0.000655
Pttg1	1.55543	0.00158
Ccrl2	1.48625	0.00195
Nudt9	1.48934	0.00204
Cd38	1.47415	0.00324
Sdc4	1.63761	0.00399
Isg15	1.38818	0.00629
Gbp2	1.36587	0.00855
Snx10	1.35293	0.0108

## Sheet: Table S8
Table S8: Differentially expressed genes compared with viral+ (Orf10) versus viral- in the Marco+ alveolar cells of COVID-19 infected hamster lungs.
Gene	Log2 Fold Change	P-Value
Orf10	15.0981	8.06e-79
Orf1ab	8.87808	1.82e-37
N	7.74721	1.14e-35
S	8.39929	5.57e-28
Slamf9	2.42083	9.28e-11
Ifit2	2.51789	2e-10
Cxcl10	2.32566	2.01e-10
Il18bp	2.5028	4.59e-10
Calhm6	1.82173	9.41e-09
Mx2	1.70164	3.29e-06
Isg15	1.43295	3.48e-05
Tgm2	1.8496	5.81e-05
Cd38	1.69048	6.33e-05
Aa467197	1.78639	0.000129
Tnfsf10	1.36697	0.000508
Gbp7	1.33676	0.000846
Igtp	1.34864	0.00105
Hsph1	1.74605	0.00274
Jchain	10.3407	0.00414
Irf7	1.16308	0.00497
Gbp2	1.07003	0.0151
Tm4sf19	1.35129	0.0299
Il1rn	1.07947	0.041

## Sheet: Table S9
Table S9: Differentially expressed genes compared with viral+ (N) versus viral- in the MUC5AC+ goblet cells cluster of COVID-19 infected human BALFs.
Gene	Log2 Fold Change	P-Value
N	11.5128	1.22e-31
APOE	4.04032	9.42e-05
CYP27A1	3.73857	0.000783
CREG1	2.60292	0.00129
KRT13	2.61816	0.00131
MS4A4A	3.00976	0.00277
BCL2A1	2.36838	0.00472
C1QA	3.03818	0.0133
SPP1	2.88719	0.0203
FCER1G	2.1682	0.0262
CTSL	2.48332	0.0277
IFI30	2.35205	0.031
C1QB	2.82943	0.0403
PSAP	1.868	0.0472
ITGB2	2.48839	0.0481
GPNMB	2.67454	0.0481

## Sheet: Table S10
Table S10: Differentially expressed genes compared with viral+ (N) versus viral- in the FOXJ1+ ciliated cells cluster of COVID-19 infected human BALFs.
Genes	Log2 Fold Change	P-Value
N	12.0729	6.6e-38
DDIT3	2.6309	2.05e-06
SLC3A2	2.03181	0.00179
CHAC1	2.59996	0.00214
SPP1	2.67172	0.00575
NFKB2	2.14951	0.00647
TNSFRS12A	1.84449	0.00984
C1QB	2.23975	0.057
RAB24	2.19677	0.0107
TRIB3	2.42246	0.0107
CD163	2.23096	0.0122
HLA-DRB5	1.91732	0.0124
SYT8	2.05997	0.0173
H4C8	2.0344	0.0292
CTSL	1.87642	0.0292

## Sheet: Table S11
Table S11: Differentially expressed genes compared with viral+ (ORF10) versus viral- in the APOC1+ macrophages cluster of COVID-19 infected AGM BALFs.
Gene	Log2 Fold Change	P-Value
ORF10	15.942	1.9e-194
N	7.10878	8.02e-82
ORF1AB	7.27448	4.07e-65
ISG15	2.27149	3.02e-08
CXCL11	2.50686	3.56e-08
IFIT1	2.14932	5.92e-07
IER3	2.08983	1.59e-06
CALHM6	2.094	1.83e-06
CXCL10	2.08714	4.13e-06
IFIT3	2.01248	5.42e-06
ISG20	1.96714	1.28e-05
SDC3	1.94104	2.12e-05
IRF7	1.92683	2.44e-05
GBP1	1.91169	3.28e-05
OAS1	1.88793	3.87e-05
SERPING1	1.84376	9.64e-05
OASL	1.7635	0.000289
OAS3	1.73365	0.000411
SERPINE1	1.71676	0.000689
NFKBIA	1.6573	0.000975
IFIH1	1.654	0.00108
OAS2	1.60523	0.00206
MX2	1.54656	0.00389
CCL2	1.53637	0.00686
IFIT2	1.48601	0.00983
IFI44	1.472	0.00993
ZFAND2A	1.47263	0.0102
MX1	1.42968	0.0136
PPP1R15A	1.41792	0.0148
PLAC8	1.42173	0.0154

## Sheet: Table S12
Table S12: Differentially expressed genes compared with IL1B+ COVID-19 infected versus IL1B+ control in the integrated human BALFs.
Gene	Average	Log2 Fold Change	P-Value
IDO1	14.05	6.45603	1.33e-131
CLU	4.59138	6.21547	3.95e-119
S100A12	12.395	6.08799	2.63e-108
CXCL11	14.3417	5.93737	3.26e-105
ACOD1	1.43188	6.35415	1.78e-97
ANKRD22	6.20151	5.72045	3.86e-97
HAPLN3	1.53942	5.8715	1.93e-93
SLAMF7	6.16566	5.58254	2.08e-89
APOBEC3A	28.2633	5.41987	2.37e-84
CXCL10	129.388	5.42149	3.39e-84
CCL3L3	65.6545	5.5032	5.22e-84
CCL4L2	96.1064	5.48943	1.24e-81
GCH1	7.41432	5.24952	4.04e-77
METTL7B	1.8491	5.39212	4.52e-76
SERPINB9	3.36861	5.13183	3.2e-70
FCN1	12.1232	4.99959	1.01e-67
GZMB	2.08011	5.94389	3.85e-67
CCL8	119.72	4.99684	4.51e-67
CALHM6	9.43469	4.97373	2.01e-66
SPHK1	3.35666	4.95837	1.95e-65
CCL3	64.8659	4.9427	5.23e-65
CCL7	43.1248	4.92723	5.03e-64
CCL4	83.5102	4.93369	2.1e-63
SLC39A8	4.70789	4.9215	3.69e-63
CYP1B1	4.60134	4.95051	9.68e-63
IL1RN	47.7132	4.85278	3.05e-62
ISG20	21.6196	4.83193	5.85e-62
RGL1	4.29963	4.8277	3.56e-61
HSPA6	7.85444	5.3723	1.95e-60
CD38	3.80475	4.82126	2.28e-60
CCL2	315.711	4.77882	3.35e-60
IL32	2.87771	4.97586	9.16e-57
CRYAB	1.28252	6.94179	9.75e-57
RSAD2	35.581	4.67468	1.45e-56
DUSP2	2.60786	4.92215	3.3e-53
GNLY	3.31384	5.2741	5.79e-52
NME2	6.52014	4.53388	7.19e-52
SLCO4A1	0.513805	5.06189	1.37e-51
FAM20A	1.0296	4.60548	9e-51
GPR84	0.937993	4.64111	1.24e-50
NKG7	2.2006	4.70708	2.57e-50
RNASE2	1.91283	4.54347	3.37e-50
HES4	4.06264	4.57212	5.37e-50
SELL	1.80827	4.59101	1.7e-49
GNG10	2.84485	4.49068	4.95e-49
ATF3	5.72853	4.46111	2.16e-48
IL15RA	2.30316	4.38583	5.05e-46
NINJ1	13.4764	4.33929	5.4e-46
ANXA2R	2.10202	4.56824	3.29e-45
ATP6V0C	11.6562	4.30564	4.34e-45
VAMP5	21.8835	4.29562	5.26e-45
CXCL9	7.14746	4.50382	8.2e-45
CCR5	1.16801	4.37714	2.02e-44
IFITM1	33.5835	4.28839	2.27e-44
DYSF	1.13415	4.402	2.74e-44
LIMD2	1.18394	4.41642	5.31e-44
C15orf48	28.8099	4.26726	8.53e-44
ADAMTS2	0.558613	4.55385	1.73e-43
MT-ATP8	28.4156	4.30669	1.91e-43
HESX1	1.36218	4.29169	9.17e-43
GZMA	1.04055	4.80244	9.17e-43
IL27	2.22151	4.26964	1.69e-42
IL4I1	4.7278	4.23204	1.69e-42
SSTR2	0.409252	4.84985	5.16e-42
HSPA1B	7.64235	4.51705	3.3e-41
ANTXR2	0.743822	4.39453	1.5e-40
PLA2G7	4.89807	4.16686	1.81e-40
IL1R2	3.511	4.19211	2.79e-40
EGR3	0.340545	5.09115	8.75e-40
GBP5	11.6711	4.11238	2.4e-39
ADM	2.18765	4.15702	6.06e-39
PSTPIP2	2.41468	4.14759	6.28e-39
PLXNC1	1.01964	4.20507	6.52e-39
TNFSF14	0.648231	4.62917	6.75e-39
TMEM35B	0.730877	4.26701	1.3e-38
SOCS1	5.76039	4.12404	3.23e-38
G0S2	5.41487	4.24474	3.23e-37
PRKCB	1.05649	4.09686	1.09e-36
ETV7	1.46773	4.07736	1.28e-36
LMNB1	2.23545	4.06705	1.65e-36
CD300E	3.72509	4.01416	1.7e-36
FCGR2B	1.44582	4.08515	2.69e-36
ST8SIA4	1.16801	4.07159	4.17e-36
ARID5B	1.95963	4.01367	5.72e-36
PRDM1	0.94098	4.11551	6.77e-36
SIGLEC10	1.16901	4.05311	1.26e-35
SUPT4H1	1.9656	3.99461	2.18e-35
SLC7A11	0.408256	4.56852	2.98e-35
TNFSF10	30.1811	3.93341	5.67e-35
FFAR2	2.35494	4.07627	5.94e-35
RELB	2.03929	3.94958	1.49e-34
FCGR3B	1.30741	4.0814	3.33e-34
CBWD2	2.82194	3.92342	3.99e-34
IRAK2	0.66715	4.29178	8.93e-34
CCL5	2.25039	4.21772	2.33e-33
ADAM8	1.10428	3.94157	4.07e-33
CMKLR1	1.18892	3.92038	4.77e-33
CORO1A	4.04372	3.86513	7.1e-33
NRROS	1.9198	3.87089	9.05e-33
MATK	0.561601	4.20076	1.24e-32
PI3	1.43786	4.82758	1.32e-32
ATF5	6.49425	3.83188	1.36e-32
CLEC5A	2.37187	3.85936	3.01e-32
CST7	0.759754	4.1688	8.83e-32
SPP1	30.9169	3.85093	1.05e-31
ALDOA	10.1935	3.78202	1.05e-31
MARCKSL1	0.999729	3.90152	1.33e-31
IFITM3	106.897	3.76972	1.9e-31
HSH2D	1.05947	3.88724	2.95e-31
NEURL3	0.239975	4.78217	5.62e-31
CD48	6.4843	3.76047	5.86e-31
EMP1	5.30533	3.73647	2.82e-30
STAB1	1.2407	3.79261	3.99e-30
FOSL1	0.469992	3.98458	4.09e-30
ZFP36	18.4651	3.72453	4.27e-30
KCNN4	1.05549	3.79227	5.57e-30
GABARAP	20.0633	3.69537	6.56e-30
MZB1	0.481941	4.60754	8.27e-30
HPSE	3.36463	3.70721	1.76e-29
DUSP5	1.29746	3.77046	2.31e-29
MT2A	101.665	3.6751	2.77e-29
RIPOR2	0.991763	3.83107	3.14e-29
SLC25A37	4.88513	3.70471	5.17e-29
PSMB10	5.8052	3.65877	6.82e-29
PTGER2	1.46972	3.70104	9.16e-29
PALM2AKAP2	1.76944	3.68838	1.03e-28
HS3ST1	0.843397	3.78657	2.25e-28
NR4A3	0.907125	3.84191	2.25e-28
CXCL8	16.7445	3.70728	2.51e-28
TLR2	3.35268	3.63678	4.74e-28
SOCS3	4.37232	3.64472	4.88e-28
JCHAIN	1.47171	4.43201	7.06e-28
PMAIP1	1.30741	3.79313	1.43e-27
DNAJB1	9.48946	3.8472	1.46e-27
TRAF1	0.626324	4.30301	3.08e-27
EREG	2.35195	3.63774	4.74e-27
CHST15	0.556622	3.77109	1.07e-26
CKAP4	2.75523	3.55664	2.6e-26
TAGAP	3.69621	3.58002	2.62e-26
SGK1	16.7116	3.49555	1.38e-25
BAG3	2.49335	3.78334	1.47e-25
SDS	3.51498	3.55026	1.57e-25
SOD2	44.5407	3.49036	2.13e-25
NLRP3	0.732869	3.63744	4.77e-25
CDKN1A	10.6117	3.4667	4.85e-25
ARL5B	1.55635	3.55614	4.87e-25
USP18	3.92025	3.47489	6.06e-25
IER3	9.85788	3.47272	1.25e-24
S100A8	120.673	3.4646	1.38e-24
NFKB2	1.16602	3.51951	2.36e-24
IL6	0.765729	3.64827	3.19e-24
ISG15	116.798	3.41579	4.45e-24
ICAM1	4.0736	3.43373	5.96e-24
IFITM2	17.0083	3.42884	1.69e-23
TAP1	9.05432	3.37785	2.4e-23
PFKFB3	2.01539	3.41796	3.43e-23
HIF1A	6.60578	3.35767	8.2e-23
IFIT2	37.5048	3.36988	8.85e-23
AIM2	1.08437	3.45556	1.08e-22
GIMAP7	1.62406	3.41493	1.12e-22
GPR183	0.914095	3.46961	1.23e-22
IRF7	12.2895	3.3326	1.93e-22
BATF	1.08437	3.455	1.93e-22
SERPINH1	1.65393	3.53085	4.22e-22
PIM3	6.40663	3.29413	1.06e-21
DUSP4	0.295737	3.65958	1.3e-21
MIF	8.56541	3.28165	1.37e-21
MERTK	0.44709	3.49115	1.49e-21
LILRA5	3.71911	3.28931	2.18e-21
LILRB4	7.71902	3.26508	2.44e-21
CSRNP1	2.02136	3.32061	2.7e-21
VCAN	5.07333	3.28655	3.51e-21
DDX58	1.65393	3.32106	4.63e-21
AMPD3	0.310673	3.57257	1.13e-20
CCRL2	5.88088	3.24079	1.13e-20
WARS1	18.4512	3.22175	1.16e-20
PTPRE	6.93039	3.22292	1.41e-20
BIRC3	1.16303	3.30251	1.73e-20
AREG	1.23572	3.4211	2.32e-20
MARCKS	6.83082	3.20532	3.47e-20
PLEKHG2	0.448086	3.38122	4.42e-20
FOSB	3.73903	3.20953	5.31e-20
IGFLR1	1.30343	3.20924	9.83e-20
DUSP6	8.88703	3.17402	1.05e-19
GBP1	27.0166	3.16299	1.2e-19
MXD1	3.01611	3.20911	1.84e-19
IGHM	2.61782	8.34226	2.77e-19
KLHDC7B	0.864307	3.21542	3.11e-19
SLC30A1	1.00869	3.1995	3.94e-19
TNF	3.29791	3.32262	4.16e-19
ZBP1	1.38907	3.23147	4.47e-19
GALM	2.23744	3.16142	6.15e-19
CMPK2	5.34815	3.1088	1.12e-18
CD69	3.28098	3.16154	1.23e-18
C17orf49	0.66715	3.20013	1.66e-18
MSC	0.172264	3.73182	3.01e-18
TIFA	1.73459	3.14119	3.67e-18
MX2	8.44492	3.07597	4.03e-18
GBP4	9.17679	3.06649	5.2e-18
FGL2	3.22323	3.07194	6.21e-18
HIVEP2	0.778673	3.18609	6.51e-18
IL6R	1.65493	3.0875	6.94e-18
HAMP	2.41966	3.26926	7.4e-18
RHOH	1.42392	3.15499	8.11e-18
TNFAIP6	2.64171	3.16732	8.91e-18
IL10	0.392324	3.2893	9.74e-18
SGTB	1.55038	3.0961	1.02e-17
NCF1	14.7301	3.02446	2.02e-17
NFKBIA	23.3453	3.01916	2.43e-17
CREM	3.61555	3.03495	2.58e-17
EGR1	1.13515	3.10203	5.29e-17
NR4A1	1.26061	3.12325	5.62e-17
PSMA6	5.77234	2.98831	6.03e-17
TIMP1	36.8994	2.98405	8.63e-17
PDE4B	2.02435	3.04268	9.11e-17
DEFB1	8.6371	2.98471	1.03e-16
INSIG1	3.16448	3.00595	1.37e-16
SMIM3	0.965874	3.01897	1.39e-16
PLAAT4	7.51191	2.95303	1.99e-16
DNAJC25-GNG10	0.66715	3.04897	2.97e-16
ZC3H12A	0.927039	3.00636	5.1e-16
TMEM176B	2.70245	2.94214	5.41e-16
RGS2	1.1481	3.01385	7.07e-16
IL18BP	1.50059	2.94295	9.21e-16
OTOF	0.690052	3.02106	1.61e-15
OLFML2B	0.342537	3.06822	1.65e-15
CCR1	8.53155	2.87725	2.25e-15
NIBAN2	1.02861	2.9213	2.66e-15
MTSS1	0.297728	3.1016	3.35e-15
RAB24	1.05549	2.94676	3.49e-15
BCL3	1.34724	2.92375	3.49e-15
IFIT1	21.3438	2.86739	3.99e-15
CKS2	1.72164	2.9216	4.21e-15
IKBKE	1.07939	2.88587	7.13e-15
ADGRE2	1.25165	2.89679	7.49e-15
RNF19B	3.44429	2.84965	9.57e-15
HLX	0.484928	2.97682	1.1e-14
PHLDA2	3.17344	2.84272	1.32e-14
PTGS2	0.609396	3.13411	1.4e-14
SAT1	147.333	2.80815	2.24e-14
ZFAND2A	1.86304	2.92182	2.98e-14
KIAA0040	1.16104	2.84739	3.17e-14
CXCL1	1.38608	2.95265	3.49e-14
TNFSF13	1.03159	2.82892	3.59e-14
COX16	1.77442	2.79978	4.61e-14
AQP9	4.75967	2.77824	6.35e-14
NLRC5	1.19987	2.82023	7.04e-14
HELZ2	2.18765	2.7842	8.21e-14
APOL3	1.47968	2.79077	8.24e-14
HMGA1	4.73079	2.75885	8.67e-14
KLF6	34.3443	2.74032	1.19e-13
TCF4	0.985788	2.7961	1.22e-13
HSPA1A	20.601	2.83598	1.42e-13
DNAAF1	0.26686	3.37309	1.73e-13
B4GALT5	4.41713	2.73698	1.76e-13
TNFSF8	0.275822	3.03681	2.58e-13
KIFC3	0.736852	2.77129	2.64e-13
MAFB	16.5712	2.71465	2.66e-13
FNIP2	4.7049	2.71847	3.05e-13
F3	0.276817	3.19	4.38e-13
TNFAIP3	5.42781	2.715	4.67e-13
CD93	0.789626	2.78187	4.86e-13
PLEKHO1	2.99421	2.70299	4.98e-13
TRAPPC5	0.946954	2.72696	6.19e-13
TMEM176A	1.38508	2.71291	8.75e-13
RIPK2	3.68028	2.67746	9.57e-13
EAF1	1.29049	2.68427	1.62e-12
IFIT3	35.588	2.65152	1.93e-12
ARF5	3.00815	2.65047	2e-12
NUPR1	3.31086	2.7147	2.17e-12
MMP9	0.250928	3.41637	2.39e-12
LILRB2	3.64941	2.63918	2.85e-12
RHBDF2	1.96162	2.64757	3.17e-12
SERPINE1	0.246945	2.87298	3.39e-12
RIN2	2.66163	2.62645	4.59e-12
NR4A2	1.05449	2.67021	5.31e-12
PROK2	0.14737	3.43384	5.37e-12
NECTIN2	2.45252	2.6167	5.5e-12
IFI30	14.8506	2.60278	6.2e-12
CXCL2	4.25183	2.64222	6.29e-12
H2AC6	1.6858	2.6398	8.27e-12
FCAR	0.336562	2.77561	8.69e-12
PLEK	21.9253	2.58584	1.12e-11
CFP	1.13216	2.6143	1.38e-11
TNIP1	1.93872	2.58197	1.86e-11
GDF15	1.36716	2.69858	2.09e-11
SEMA4A	0.888205	2.59251	2.18e-11
FAS	0.953925	2.60192	3.54e-11
CARD19	1.60415	2.55463	3.56e-11
VEGFA	0.534716	2.66806	3.79e-11
BCL2A1	25.9272	2.52604	3.93e-11
ADA	0.35349	2.66057	4.37e-11
TRAFD1	1.94469	2.53949	5.02e-11
SRGAP2	1.94967	2.53365	5.46e-11
CHST11	2.20558	2.5245	5.78e-11
LCP2	7.99086	2.5116	6.42e-11
CD274	2.97131	2.52002	8.86e-11
IL10RA	4.33747	2.49077	1.05e-10
GPRC5A	0.17326	3.69839	1.17e-10
RNASEK	2.08011	2.50207	1.2e-10
ACSL1	8.79044	2.4754	1.45e-10
ADAMDEC1	0.148366	2.95691	1.46e-10
SAMSN1	3.14058	2.48535	1.54e-10
MX1	27.2376	2.46094	1.79e-10
PLK3	1.77641	2.49754	1.85e-10
CTSL	87.9921	2.46018	1.86e-10
EGR2	3.57871	2.46392	2.17e-10
IRF1	9.18177	2.45994	2.2e-10
TACSTD2	0.605414	3.2937	2.23e-10
HNRNPLL	1.55635	2.49635	2.37e-10
STAT1	14.3168	2.44576	2.4e-10
EPSTI1	10.4185	2.44529	2.58e-10
OAS3	6.10591	2.44121	3.2e-10
PIM1	4.86721	2.43488	3.8e-10
OSM	0.671133	2.6094	4.3e-10
DOCK4	1.20784	2.4645	4.63e-10
TYMP	52.0158	2.4043	6e-10
MTHFD2	3.89038	2.41465	6.06e-10
MT-ND4L	30.1731	2.4214	7.37e-10
FPR2	2.07314	2.40997	1.12e-09
DNAJA4	1.4747	2.48764	1.16e-09
PPIF	3.30289	2.41508	1.18e-09
PPP1R15A	7.37947	2.38003	1.47e-09
H1-0	1.24767	2.41598	1.61e-09
HERC5	8.42899	2.37351	1.7e-09
MT1X	4.14131	2.47251	2.01e-09
IGKV1-6	1.26061	14.0097	2.02e-09
IGLV4-69	1.15108	13.2937	2.15e-09
TNFSF13B	15.919	2.34465	2.61e-09
IFIH1	5.852	2.34652	2.86e-09
NBPF14	0.651218	2.37838	2.88e-09
SERTAD1	2.31212	2.34246	3.47e-09
ARHGAP45	0.743822	2.37365	3.58e-09
TM4SF19	0.404273	2.41139	4.28e-09
IGLL5	0.179234	4.51585	4.3e-09
RGS1	1.60016	2.37986	5.02e-09
LGMN	5.88884	2.32794	5.77e-09
GMPR	2.2942	2.29941	8.23e-09
IGLV1-47	1.17299	10.9059	9.33e-09
STK17A	1.82719	2.30825	9.35e-09
MAP3K7CL	0.931022	2.32613	9.66e-09
PSMB9	16.8709	2.27265	1.1e-08
HEG1	1.17199	2.28762	1.43e-08
SHFL	2.71241	2.27141	1.51e-08
PML	3.21626	2.26834	1.63e-08
FOS	24.9823	2.25105	1.8e-08
CH25H	0.379379	2.41575	2.06e-08
FKBP4	2.47045	2.28565	2.15e-08
SRGAP2C	0.779669	2.25551	2.4e-08
DENND3	0.602426	2.31587	2.47e-08
ZNF267	1.91781	2.25312	2.96e-08
NADK	2.62279	2.24542	3.11e-08
TNFRSF1B	2.57002	2.23114	3.71e-08
CLEC4E	2.94342	2.23984	3.91e-08
CSF2RB	3.90731	2.22241	4.49e-08
KLF5	0.232009	2.63476	4.96e-08
NAPA	6.2254	2.19536	5.65e-08
MAN2B1	0.839414	2.19509	5.78e-08
FPR1	5.17688	2.19271	7.57e-08
CHST7	0.421201	2.25363	9.01e-08
H2BC4	0.520775	2.2668	1.01e-07
TRIB1	1.86105	2.18237	1.14e-07
CLDN4	0.35349	2.94342	1.18e-07
NFKBID	1.1929	2.19944	1.19e-07
IGLV2-23	1.05848	11.1728	1.31e-07
UBE2L6	12.1063	2.13997	1.49e-07
IER2	7.21119	2.15399	1.53e-07
GADD45B	5.50647	2.15824	1.65e-07
CEACAM5	0.142392	3.70251	1.68e-07
IFI35	7.64534	2.13376	1.72e-07
TNIP3	0.610392	2.21515	1.76e-07
KLF10	2.42365	2.1499	1.79e-07
S100A9	117.857	2.11391	2.58e-07
TM4SF1	0.226034	3.20224	2.93e-07
GK	5.73649	2.11259	2.94e-07
SMIM29	1.99846	2.10633	3.47e-07
DNPH1	1.49163	2.11178	3.48e-07
ARID5A	2.66561	2.10628	3.63e-07
MT1H	1.16403	2.71551	3.86e-07
EBI3	0.193175	3.95229	3.87e-07
MLLT6	0.93401	2.14651	3.89e-07
TICAM1	0.824478	2.08911	3.98e-07
GNA13	3.17643	2.08897	4.34e-07
ETV6	3.044	2.09075	4.59e-07
SIAH2	0.714946	2.09498	5.53e-07
TASL	1.56332	2.09673	5.53e-07
KRTCAP2	3.38056	2.0732	5.63e-07
RNF24	0.599439	2.16086	5.64e-07
PARP10	2.37983	2.07055	6.5e-07
NT5C3A	4.8214	2.06375	6.7e-07
LYN	10.6425	2.05077	7.43e-07
TPRA1	0.779669	2.06455	7.54e-07
DRAM1	5.27646	2.0507	7.83e-07
TOMM5	2.62279	2.0553	8.12e-07
LHFPL2	3.85553	2.03872	1.01e-06
BASP1	1.03259	2.09115	1.01e-06
PLSCR1	11.2499	2.03159	1.03e-06
SLC1A4	0.527745	2.0529	1.17e-06
PERP	0.153345	2.57775	1.18e-06
CD80	0.845388	2.02285	1.21e-06
CTSB	91.6355	2.01812	1.21e-06
TXNDC12	0.640265	2.00863	1.73e-06
OTUD1	1.95266	2.02028	1.75e-06
HM13	3.5807	2.00019	1.93e-06
TTYH3	1.3582	2.01456	1.93e-06
MOV10	1.35222	2.02387	2.12e-06
CXCR4	1.46673	2.05732	2.15e-06
FGR	5.91573	1.98831	2.21e-06
SEMA6B	0.451073	2.04021	2.41e-06
ST3GAL5	2.13189	1.98753	2.5e-06
SLPI	2.59392	2.3849	2.67e-06
FYB1	8.9876	1.97056	2.91e-06
OPTN	4.52766	1.96783	3.06e-06
ODF3B	2.50032	1.97641	3.11e-06
MCUB	3.34073	1.96073	3.54e-06
MBOAT7	1.18992	1.9884	3.99e-06
CSF1	1.5444	1.98727	4.01e-06
STAT2	4.79053	1.94909	4.32e-06
IFI44	4.30063	1.94693	4.61e-06
RAB20	3.92623	1.9421	4.83e-06
WTAP	2.89264	1.93893	5.49e-06
CEBPD	3.19535	1.94273	5.58e-06
DHX58	1.26758	1.94804	5.77e-06
P2RX7	3.07088	1.93011	5.98e-06
OAS1	8.25075	1.92353	6.08e-06
MUC1	0.118494	2.42949	6.15e-06
SCO2	2.89563	1.93066	6.16e-06
ZC3HAV1	3.43134	1.9348	6.36e-06
FOSL2	1.39604	1.93507	7.26e-06
DOT1L	0.560605	1.93442	7.59e-06
ALPL	0.0497873	2.7096	7.74e-06
POLD4	2.40672	1.91308	7.77e-06
FAM20C	0.98081	1.9292	7.88e-06
GBP2	6.63067	1.90702	7.99e-06
S100A2	1.52747	2.98132	8.61e-06
TPD52L2	1.58025	1.91186	8.88e-06
SMCHD1	5.02653	1.90733	8.97e-06
FBXO6	2.53616	1.89872	9.53e-06
IFNGR2	6.28216	1.88659	1.05e-05
ZFP36L1	5.00163	1.89482	1.08e-05
SDC4	0.966869	1.91501	1.11e-05
H3-3B	59.9549	1.87493	1.24e-05
SMPDL3A	0.519779	1.89831	1.4e-05
SBNO2	0.909116	1.90012	1.52e-05
WFDC2	1.03956	2.55593	1.56e-05
MMP19	2.22549	1.88276	1.57e-05
MAPK6	1.71766	1.8628	1.77e-05
CLDN3	0.0647235	3.00543	1.83e-05
CLK1	1.44483	1.86481	1.83e-05
ABCD1	1.02263	1.86343	1.95e-05
ITGAX	3.43134	1.84885	2.01e-05
NBN	3.44429	1.85329	2.01e-05
FKBP2	0.591473	1.82683	2.41e-05
CEACAM6	0.108536	2.75595	2.5e-05
VSIR	1.68281	1.84015	2.51e-05
LILRB1	6.05414	1.82078	2.73e-05
CAMK1	0.451073	1.81911	2.78e-05
HSPB1	21.6326	1.82788	2.82e-05
CSF3R	2.02435	1.8616	2.85e-05
TMEM51	1.14312	1.83439	2.85e-05
S100A14	0.162307	2.77466	2.93e-05
TOM1	1.57328	1.83365	2.94e-05
LRG1	0.154341	2.10986	3.27e-05
CNP	1.43686	1.81953	3.27e-05
MT1G	3.05296	2.12564	3.28e-05
XRN1	3.02906	1.8109	3.4e-05
R3HDM4	0.936997	1.83915	3.5e-05
ELF3	0.204128	2.46717	3.59e-05
MTRNR2L12	3.89835	2.13664	3.6e-05
CIAO2A	3.75097	1.7996	3.64e-05
HAVCR2	4.57346	1.79863	3.68e-05
CD300A	1.24667	1.82188	3.81e-05
IGHG1	1.45877	2.33353	4e-05
LMO7	0.176247	2.20813	4.01e-05
RNF213	18.5089	1.79006	4.03e-05
MRPS6	2.58097	1.79136	4.47e-05
DOCK5	0.529737	1.8114	4.55e-05
CXCR1	0.0278809	2.84624	4.78e-05
HCAR3	1.34824	1.92652	4.79e-05
LRRK2	0.677107	1.80967	5.01e-05
OAS2	5.69766	1.77561	5.02e-05
SEMA4D	1.22078	1.7957	5.31e-05
BCAT1	0.997737	1.78501	5.99e-05
H2BC21	0.628316	1.77897	6.09e-05
CHIC2	1.25464	1.77494	6.35e-05
IGHV3-30	0.21309	4.37388	6.46e-05
JUNB	13.4147	1.74937	6.96e-05
PER1	0.601431	1.74947	6.99e-05
FLOT1	5.91174	1.74917	7.04e-05
PHF11	3.34571	1.75124	7.18e-05
MGAT1	8.661	1.73946	7.75e-05
NMI	3.98498	1.74155	7.95e-05
NEXN	2.04925	1.75205	7.95e-05
ICAM3	0.647235	1.75526	8.15e-05
CGAS	1.8013	1.74651	8.19e-05
VPS9D1	0.543677	1.77484	8.38e-05
KRT7	0.25989	2.34791	8.64e-05
ZNFX1	3.98199	1.73598	8.81e-05
APOBEC3G	1.41296	1.74517	8.83e-05
RTP4	1.13415	1.7565	9.15e-05
PLEKHF2	0.903142	1.74934	9.36e-05
RALA	2.86775	1.73191	9.42e-05
TOR1B	1.34426	1.74216	9.42e-05
SLC38A2	2.94342	1.73015	9.87e-05
NFKB1	2.18467	1.72695	0.000102724
ATP13A3	2.29519	1.72823	0.000103264
PEA15	1.88096	1.72569	0.000104442
IFIT5	1.87997	1.73407	0.000104479
KLF9	0.758758	1.70298	0.000107273
UBAP1	0.900154	1.74169	0.000108282
KRT17	0.382366	2.88395	0.000110917
RELA	1.59021	1.73111	0.000116829
CXCL17	0.168281	2.44834	0.00011864
RBCK1	3.46918	1.70998	0.000121528
BAZ1A	6.63665	1.70332	0.00012663
ETS2	2.02833	1.71397	0.000128376
LAP3	13.0453	1.69748	0.00012967
DYNLT1	11.1085	1.69278	0.000139252
PATL1	1.55735	1.70874	0.000141062
GIMAP4	4.11542	1.69589	0.000143196
PHLDA1	1.20983	1.72041	0.000149953
RNF144B	1.47868	1.7169	0.000151765
BAK1	1.12918	1.69791	0.000154575
CD83	6.04318	1.68303	0.000167875
TPM4	11.944	1.67489	0.000173159
BCL6	1.68082	1.70219	0.000179036
NFKBIE	0.95492	1.69782	0.000181163
TPPP3	0.0975831	2.35172	0.000181163
FXYD3	0.0786639	2.50874	0.000181443
DDX60L	6.31602	1.67754	0.00018147
MAP2K3	1.56432	1.68574	0.000182181
SNX8	1.47271	1.6781	0.000189287
SPTLC2	1.99647	1.67164	0.00019506
UBE2J1	3.15851	1.6693	0.00019924
FPR3	2.0592	1.67839	0.000205301
NFKBIZ	2.62578	1.67381	0.000205595
ACTB	217.782	1.6531	0.000219389
GCLM	0.777678	1.64886	0.000224144
CD24	0.144383	2.07535	0.000256614
TIMM17B	1.24867	1.65516	0.000261424
NUP62	1.45877	1.6527	0.000261424
FLNB	0.349507	1.68519	0.000265392
IL1B	7.63638	1.65185	0.00028114
PLAUR	18.248	1.63379	0.00028565
SAMD4A	1.26559	1.64552	0.000287934
MUC4	0.109532	2.53403	0.000288979
RNF145	1.09432	1.65351	0.000296539
NRAS	0.964878	1.65155	0.000296727
GRAMD1A	1.00471	1.66115	0.000314457
PNPT1	1.85806	1.63689	0.000320151
BTG3	1.20087	1.64022	0.000324097
IFI44L	6.85571	1.62462	0.000327139
LILRB3	3.7211	1.62575	0.000329564
CD40	3.17743	1.62336	0.000333566
PPP1R18	3.40446	1.62326	0.000338092
NAIP	1.74355	1.632	0.000340121
MAFF	1.3104	1.64388	0.000340249
LPAR6	0.588486	1.60789	0.000357356
LTB	1.06246	1.67906	0.000372558
CCL13	0.271839	2.00531	0.000377651
TSC22D3	4.39323	1.61168	0.000389424
MPP1	3.93917	1.6098	0.000389593
SRGN	60.3522	1.60382	0.000394695
ARHGAP27	1.16502	1.61904	0.000407647
YKT6	1.04553	1.61755	0.000410908
PID1	0.0537703	2.05341	0.000412995
ITPRIP	0.559609	1.60918	0.000416753
GAPDH	46.4436	1.59637	0.000423629
MTF1	1.0993	1.61866	0.000440681
CREB5	0.658188	1.58888	0.000447452
LYSMD2	3.53589	1.59662	0.000455552
CD177	0.0248936	2.71645	0.000464952
TRIM69	1.44383	1.60345	0.000467459
ACOT9	2.78211	1.59332	0.000483995
RABGAP1L	2.15181	1.59532	0.000484058
DDIT3	1.98054	1.60909	0.000494402
RUBCN	0.975831	1.6041	0.000518424
ANO6	0.91509	1.59253	0.000549659
PNRC1	7.48801	1.57862	0.000580507
PGS1	0.663167	1.5907	0.000580725
TRANK1	0.615371	1.58587	0.000581984
ITGAM	1.60713	1.58267	0.000583881
STX3	0.848376	1.56489	0.000614015
TANK	3.23617	1.56934	0.000629521
C5orf51	0.604418	1.55116	0.000642028
GTF2E2	1.31837	1.57257	0.0006447
ANPEP	3.36861	1.56724	0.000650506
ATP6V1C1	2.42564	1.56363	0.000666215
MUC16	0.0906129	2.35263	0.000685816
TSPAN1	0.134426	2.08089	0.000694107
TNFRSF14	2.78709	1.55631	0.000721153
TBC1D7	0.741831	1.54705	0.000733029
MT1F	1.22377	1.6317	0.000746066
ARL8B	4.22794	1.54963	0.000746577
LPCAT1	0.442111	1.57721	0.000750462
ERN1	0.552639	1.53489	0.000781088
GLMP	1.8013	1.54996	0.000795557
CFLAR	5.92568	1.53609	0.000867688
LIMK2	1.05549	1.57039	0.000899936
JARID2	1.17598	1.54744	0.000914336
SUSD6	1.46474	1.5388	0.000923598
PPP2R2A	1.84014	1.53519	0.000933015
MYO1E	0.953925	1.53794	0.000984905
PIK3R5	1.09831	1.53869	0.000986408
SLC2A3	4.72282	1.52134	0.00103933
TCN2	2.34	1.51806	0.00109788
H1-2	1.02462	1.54179	0.00112205
LILRA2	0.839414	1.4866	0.00113288
JAK2	1.53544	1.51677	0.00118
CD2AP	1.00471	1.52041	0.00118394
ATP6V1B2	7.45913	1.50398	0.00118394
UBE2D1	3.23717	1.50776	0.00118525
ARL4C	0.499864	1.51642	0.0011949
DENND1B	1.41296	1.50962	0.00122422
NAMPT	23.2069	1.50604	0.00122962
ZBTB43	1.22775	1.51438	0.00123424
TNFRSF12A	0.433149	1.54402	0.00123424
RAPGEF2	1.30244	1.51264	0.00123887
H4C8	0.10057	1.77874	0.00127125
BEST1	0.961891	1.5161	0.00134222
PAK1	1.08835	1.51221	0.00136995
SNN	0.902146	1.51083	0.00137317
CHMP4B	3.09777	1.4884	0.00143089
DUSP1	17.4584	1.48337	0.00147068
SAMD9	3.90034	1.48779	0.00147068
DAZAP2	5.28144	1.48357	0.0014711
PFKP	0.966869	1.49771	0.00147655
SUB1	10.29	1.48074	0.00147994
KLF4	3.21427	1.48719	0.00148046
SLC44A1	0.855346	1.44087	0.00162612
RNF114	2.51326	1.47588	0.00162629
HERC6	0.769712	1.45262	0.00162833
IGHA1	0.476962	2.27624	0.00171742
ABL2	1.39006	1.47787	0.00176276
LCN2	0.342537	2.19559	0.00178666
MCL1	9.60994	1.45786	0.00186326
KDM6B	2.02336	1.46632	0.00196634
PLBD2	0.830452	1.41786	0.00197651
ELOVL5	1.24269	1.4655	0.00200524
ACSL5	0.810537	1.42115	0.00209581
APOL2	1.46673	1.45819	0.00210387
C18orf32	1.52947	1.45414	0.00211172
RNASE1	1.8262	1.47211	0.00222459
TNFAIP8	2.25437	1.44007	0.00235028
SH3BP2	2.54114	1.43781	0.0023841
BHLHE40	2.18566	1.43856	0.00242782
RAB5IF	6.96823	1.43041	0.00242782
SDC3	0.591473	1.40701	0.00251252
RYBP	0.870282	1.40217	0.00255668
ZYX	5.38499	1.42404	0.00260179
SDC2	0.619354	1.41978	0.00261779
OASL	7.13253	1.42265	0.0026748
EMD	1.62207	1.42809	0.00267627
ARF6	4.96877	1.40892	0.00304407
ATG3	5.33322	1.40637	0.00309244
STX11	4.4948	1.40562	0.00318513
P2RX4	3.19933	1.40265	0.00324789
RERE	0.827465	1.36987	0.0032586
DTX3L	3.02508	1.40128	0.00332934
SH3KBP1	1.09034	1.41293	0.00334079
PFN1	50.9852	1.39204	0.0034095
TAP2	1.65891	1.40467	0.00345487
YIF1B	0.998733	1.40478	0.00346292
HBB	1.64896	5.00455	0.00347371
TLR1	0.878248	1.36062	0.00356411
SLAMF8	1.95764	1.39221	0.00364627
IFI6	36.5558	1.38507	0.00365432
PELI1	0.480945	1.40736	0.00369574
CDC42SE1	1.81325	1.39171	0.00374722
PPP4C	3.42935	1.38335	0.00386067
CYTH4	1.13117	1.39948	0.00386067
HSPH1	6.14674	1.39587	0.00387356
DDX3Y	0.964878	1.39493	0.00402606
ITGA5	2.27727	1.37919	0.00412495
EIF1AY	1.0306	1.38896	0.00421896
CDS2	1.3353	1.38348	0.00422082
SDSL	1.3572	1.38047	0.0042296
NCOA7	2.38182	1.37504	0.00434485
CLCN7	1.08437	1.37371	0.00458954
AP1S2	1.95166	1.36667	0.00460083
CD36	2.65765	1.36633	0.00471265
TRIM21	1.17896	1.36713	0.00498546
TAB2	0.739839	1.31871	0.00500274
IGLV3-19	3.1824	1.82537	0.00501028
TAF7	1.46972	1.35858	0.00514549
TRIM25	2.4107	1.35935	0.00518392
ANKRD10	1.29347	1.3567	0.00522774
SLC43A3	1.64099	1.35277	0.00531638
H1-4	0.938988	1.36417	0.00558477
TCIRG1	5.72653	1.33841	0.00562112
ELOC	7.10066	1.33702	0.00564717
RASGEF1B	3.17245	1.34014	0.00569675
SLC43A2	2.71639	1.34208	0.00598201
UPP1	8.54051	1.32865	0.00606522
CYSTM1	3.97004	1.33318	0.00610668
IGHG4	0.52675	1.92501	0.00638084
MT1E	1.32633	1.40019	0.00638084
EWSR1	2.58496	1.32553	0.00641764
LIMS1	5.4527	1.32265	0.00646052
TXN	34.3383	1.31909	0.00653198
NOTCH2	1.28252	1.32988	0.00659526
TRIM5	0.766724	1.29274	0.00673075
EHD1	0.626324	1.29803	0.0068509
RB1	1.36118	1.32381	0.00688252
NR1H3	2.79307	1.3211	0.00695939
KLF2	2.18068	1.32497	0.00697413
PTPA	0.89418	1.26661	0.00715174
PAPSS2	0.358469	1.30468	0.00716709
WIPF1	3.3716	1.3096	0.00732226
RBMS1	4.80049	1.30552	0.00745315
CCNL1	4.94089	1.30774	0.00749829
PRKAG2	0.80755	1.26767	0.00749829
SELENOH	4.6591	1.30284	0.00757918
FOLR3	3.58568	1.30668	0.00769585
RBBP6	2.2235	1.30785	0.00784241
DHX15	1.37313	1.30711	0.00791074
IGKC	1.74654	2.27749	0.00805865
PPP4R2	1.85408	1.30104	0.00815302
HK3	1.71567	1.29757	0.00833404
IGFBP3	0.0458043	2.11754	0.00839689
CHORDC1	1.52449	1.2976	0.00851198
ZMIZ2	0.522767	1.25208	0.00898854
UBC	26.0636	1.27872	0.00910107
SH3BGRL3	68.8528	1.272	0.00954082
ATXN2L	0.84738	1.23112	0.0097327
SHKBP1	2.10999	1.27618	0.00975056
CCL20	0.888205	1.3409	0.00980396
TRIM22	4.39024	1.27009	0.010039
IRAK1	1.56531	1.27545	0.0100578
CBR1	3.43731	1.26697	0.0102096
TMEM70	2.46547	1.2692	0.0102538
NSMAF	1.26161	1.28271	0.0103527
SQSTM1	9.97937	1.2629	0.0107005
PPM1K	1.87698	1.26536	0.0108633
TNFRSF10C	0.0617362	1.63539	0.0109023
GNG5	21.1208	1.25212	0.0111912
C4orf3	7.29683	1.2498	0.0116112
CYB5R4	1.44383	1.25096	0.0121583
TFF3	0.125464	2.10435	0.0122571
DCP1A	1.01666	1.25441	0.0122667
TFEC	4.18014	1.2393	0.0126821
CD72	0.610392	1.19807	0.0127383
PSME1	9.63683	1.23493	0.0127908
STARD3NL	1.50158	1.24056	0.0130478
TFE3	0.584503	1.20261	0.0130604
PRSS23	0.114511	1.63716	0.0130764
SNRPA	1.07043	1.24113	0.0131142
PARP12	2.59392	1.23415	0.0134746
SLC20A1	0.822486	1.1932	0.0136384
PDLIM7	1.19589	1.23959	0.0136943
PSME2	17.0601	1.22412	0.0138076
TMSB10	235.376	1.22183	0.0139604
MYOF	3.80574	1.22507	0.0139766
ARRDC3	0.492894	1.20395	0.0140207
ROMO1	5.81117	1.22366	0.0140207
UBR4	2.00842	1.22814	0.0140649
LACC1	0.546664	1.18695	0.0140675
SERPINB3	0.435141	1.94738	0.0141167
SP110	6.10691	1.22385	0.0141266
CEACAM1	0.182221	1.31318	0.0144301
PRKD2	0.341541	1.23509	0.0146612
PCGF5	2.05422	1.22113	0.0148704
GSR	0.945959	1.2258	0.0150266
IGKV1-39	0.128451	2.64806	0.0153886
TMEM123	4.77659	1.21083	0.0154608
UBALD2	1.69576	1.2179	0.0155861
STX4	2.89563	1.20917	0.0158665
LY6E	32.2552	1.20014	0.0164765
ARFGAP3	2.01639	1.20311	0.0168123
MAP3K20	0.659184	1.15539	0.0178686
CPD	1.06147	1.20654	0.0180748
TDP2	1.36118	1.19833	0.0183735
KIF1B	1.0067	1.20118	0.018405
TLNRD1	1.34127	1.19326	0.0186318
BCL7B	1.00769	1.1917	0.018891
PIK3AP1	3.3706	1.1811	0.0195269
RBM47	4.74075	1.17784	0.0196824
SERPINB2	2.09804	1.24034	0.0197226
KRT19	0.518784	1.54802	0.0197658
SEC61G	6.9762	1.176	0.0198285
DPH3	2.87372	1.17836	0.0198557
ARHGAP17	1.07142	1.18332	0.0199219
ANXA3	0.117498	1.33523	0.020323
DLGAP4	0.781661	1.12322	0.020765
IL17RA	1.88296	1.17411	0.0208502
DHRS9	0.390332	1.1563	0.0214013
IRF2	2.45651	1.17058	0.0214218
GTF2B	2.37187	1.17	0.021649
SCGB3A1	1.93175	1.87585	0.0216886
TMEM140	1.1939	1.17989	0.0217049
CYTH1	2.39975	1.16401	0.0219985
SCARB2	6.81688	1.15703	0.02233
RRAGC	1.9656	1.15948	0.0228709
GPBP1	2.49235	1.15909	0.0229144
TMEM106A	0.905133	1.16495	0.023043
BACH1	3.14656	1.15457	0.0232534
OGFR	2.9504	1.15294	0.0234815
HSPE1	8.80638	1.1522	0.023483
SLC12A7	0.780665	1.10292	0.0235139
ATP6V1G1	13.5332	1.14685	0.0238224
SRC	0.912103	1.15702	0.0242096
LILRA6	0.957908	1.15524	0.0247063
CD14	7.56767	1.14337	0.0248074
CYTIP	1.20983	1.1549	0.0248828
SLC31A2	4.53264	1.13974	0.0252045
SIGLEC9	0.724903	1.09253	0.0252497
ELF1	4.28967	1.14333	0.0253409
HMGB2	1.62705	1.15388	0.0255436
CD84	2.32905	1.14023	0.0258678
FAM177A1	2.84883	1.13875	0.0259653
TRIM26	0.932018	1.14854	0.0260963
SLC1A3	1.85408	1.14241	0.0264164
ARHGEF3	0.957908	1.13969	0.0271397
NTS	0.0607405	1.92199	0.027183
EDEM1	0.963882	1.13678	0.0279871
PHF1	0.460035	1.08723	0.0283287
NCOA3	0.812529	1.07477	0.0284632
LPCAT2	2.12193	1.1241	0.0287119
EZR	2.70046	1.1235	0.0288982
JAK1	3.89635	1.11994	0.0289509
TGFB1	4.83136	1.1194	0.0289836
TM2D3	1.33032	1.1234	0.0292763
KYNU	2.75125	1.11889	0.0295462
HSBP1	6.97022	1.11461	0.0297045
GSDMD	2.58097	1.11403	0.030385
UBE2E1	1.31638	1.118	0.0303921
CAPN2	2.03331	1.11349	0.030911
RICTOR	1.00969	1.12455	0.0310098
TSC22D4	1.20087	1.11615	0.0314853
BAG1	3.1605	1.10709	0.0316916
MCTP1	0.841405	1.05838	0.0319108
MAX	1.62904	1.10876	0.0320816
C1GALT1	0.819499	1.05907	0.0322703
RBKS	0.0985788	1.22742	0.0324032
TMEM38B	1.2885	1.10746	0.0324508
IRF5	1.21182	1.10928	0.0325277
TMIGD3	0.221056	1.14201	0.0325336
GRINA	10.1357	1.09907	0.0327684
DNAJC5	1.0993	1.10822	0.0329566
RPS26	24.341	1.09757	0.0329657
MDK	0.804563	1.05473	0.0330366
RPL22L1	2.44953	1.1004	0.033329
SFT2D2	2.2225	1.09888	0.0335781
PACSIN2	0.792614	1.04517	0.0343455
MAT2B	1.54838	1.0979	0.0344248
DDX60	1.85806	1.0962	0.0350742
GOLT1B	0.786639	1.03945	0.0352549
CMTM3	1.01467	1.09811	0.0353599
SLC25A28	0.84738	1.04544	0.0354467
CXCL3	2.52521	1.12158	0.0356606
IGLC2	0.537703	2.94673	0.0358893
NUTF2	1.25663	1.09113	0.0361903
APOL6	6.07206	1.08525	0.0362827
MS4A6A	5.61302	1.0852	0.0364118
CD82	2.29619	1.08697	0.0365791
GTPBP2	0.81452	1.03482	0.037192
GDI1	1.26659	1.08219	0.0383357
HYOU1	0.528741	1.03328	0.0384612
RAB8B	2.34498	1.07516	0.0391826
LYPD2	0.159319	1.92098	0.0395658
MAP3K8	2.32606	1.07217	0.0403098
RAB1A	4.83435	1.0673	0.0403695
AKIRIN2	3.90034	1.06787	0.0403716
JUN	14.6624	1.06684	0.040395
CUL1	1.25464	1.07166	0.0406243
RIT1	1.29148	1.07259	0.0408387
HES1	0.164298	1.23206	0.04101
DMXL2	3.09876	1.06283	0.0418989
RP2	0.896171	1.00725	0.0424621
PHC2	0.628316	1.01494	0.0427142
PRXL2C	1.71069	1.05889	0.04327
FURIN	0.815516	1.00342	0.0437677
DDX39A	1.1232	1.06054	0.0438959
PARP14	6.78203	1.0531	0.044061
SETDB2	0.670137	1.00404	0.044061
PPP1R15B	1.05947	1.06283	0.0441416
LRRC59	1.69078	1.05556	0.044295
XAF1	6.49824	1.05014	0.0447017
ADAM9	1.28252	1.05619	0.0448975
CD47	6.67548	1.0483	0.0449302
DNAJC15	4.66407	1.04791	0.0452184
IL4R	1.08238	1.05748	0.0453856
IVNS1ABP	2.46845	1.05637	0.0456204
HGS	0.876256	0.993277	0.0457632
IFI16	6.56396	1.04512	0.0460429
ADAR	5.38798	1.04424	0.046415
CD99	5.55327	1.04344	0.046415
CALM3	5.19281	1.04298	0.0464334
AK2	1.42591	1.04834	0.0465278
UBE2A	2.59491	1.04405	0.0466109
UBE2D3	8.62316	1.03873	0.0474782
ATOX1	11.8295	1.03835	0.0475568
RGS10	5.13407	1.03672	0.0483903
RALB	1.57029	1.04222	0.0484017
AGTRAP	2.4804	1.03787	0.0489412
PTAFR	3.50901	1.03544	0.0491207
DSE	3.3467	1.03546	0.0491939

## Sheet: Table S13
Table S13: Differentially expressed genes compared with IL18+ COVID-19 infected versus IL18+ control in the integrated human BALFs.
Gene	Average	Log2 Fold Change	P-Value
CCL8	105.188	6.47609	1.37e-74
CCL7	31.3003	6.50181	3.81e-74
S100A12	4.42914	6.72771	1.48e-72
IDO1	11.9331	6.2554	6.97e-69
CCL2	235.059	6.19996	1.85e-68
ANKRD22	5.33717	6.20493	2.58e-68
CXCL11	12.6601	6.23039	6.32e-67
METTL7B	1.63503	6.40479	2.85e-65
APOBEC3A	19.2908	6.06445	9.74e-64
CXCL10	107.043	6.00918	1.65e-62
CCL3L3	31.475	6.11126	1.19e-60
HAPLN3	1.46954	5.87294	8.48e-57
CCL4L2	55.0492	5.85803	1.2e-53
SLAMF7	5.59883	5.58144	1.49e-50
RGL1	3.99492	5.54586	2.31e-50
GCH1	5.92131	5.51142	1.12e-49
SPHK1	3.09679	5.45501	7.93e-48
ADAMTS2	0.647787	5.77156	1.19e-47
CCL3	40.9287	5.36133	2.76e-45
CYP1B1	2.478	5.52684	3.55e-44
CCL4	54.7996	5.33369	2.71e-43
CALHM6	8.81514	5.19845	5.3e-42
RSAD2	31.1334	5.14001	5.01e-41
GZMB	2.1237	6.77311	1.91e-38
ISG20	18.4648	5.01562	2.56e-38
IL1R2	2.33444	5.11302	6.38e-38
SSTR2	0.449774	5.40016	3.83e-36
IL1RN	32.3469	4.9157	5.26e-36
SLC39A8	4.08969	4.89278	1.54e-34
CRYAB	1.19515	6.42918	1.59e-34
SPP1	36.1778	4.94045	3.12e-34
SERPINB9	1.91437	4.86474	6.87e-34
NKG7	1.8981	5.19853	2.4e-33
GNLY	3.63638	6.0902	5.75e-32
ATP6V0C	12.5449	4.68662	1.13e-31
FCN1	7.11081	4.68292	3.36e-31
IL4I1	5.29969	4.67214	4.29e-31
NME2	7.51108	4.65562	4.61e-31
TMEM35B	0.751037	4.7619	5.17e-31
DYSF	0.870553	4.75307	5.93e-31
APOBEC3B	0.444823	4.95647	7.12e-31
IL15RA	2.38253	4.66264	8.34e-31
RNASE2	1.24395	4.71214	1.39e-30
IGFBP4	1.01623	4.78217	1.4e-30
CCR5	1.15697	4.62929	2.56e-29
IL32	2.65197	4.78461	3.52e-29
HESX1	1.18667	4.60735	4.24e-29
IL27	1.92993	4.59153	5.16e-29
ANXA2R	1.40802	4.67722	5.25e-29
CD38	3.82873	4.54763	8.3e-29
NINJ1	11.9105	4.48179	6.22e-28
PLA2G7	5.51044	4.50112	6.64e-28
ADM	2.26443	4.53882	1.28e-27
SDS	4.77849	4.53168	1.65e-27
IFNB1	1.40307	10.1877	6.91e-27
C15orf48	24.734	4.38192	4.82e-26
GNG10	2.40799	4.40035	4.92e-26
IFITM1	28.9588	4.33983	2.02e-25
HES4	3.81742	4.35366	5.78e-25
VAMP5	19.0942	4.29497	5.98e-25
MT-ATP8	28.9524	4.33597	6.65e-25
ADAM8	1.13221	4.36288	8.46e-25
HSPA6	5.44254	4.88787	1.04e-24
NEURL3	0.294192	4.9191	7.32e-24
CCL5	2.61024	4.72265	1.05e-23
SLC7A11	0.448359	4.68248	1.39e-23
STAB1	1.06786	4.21974	2.79e-22
ATF3	5.4574	4.19658	3.02e-22
CD300E	2.11804	4.16342	7.48e-22
CMKLR1	1.30194	4.14076	1.76e-21
DUSP2	1.67746	4.37328	1.88e-21
HOPX	1.0127	4.71494	4.96e-21
NRROS	1.88679	4.06267	7.02e-21
SPINK1	0.739015	4.65857	8.64e-21
SUPT4H1	1.82526	4.03734	1.52e-20
CXCL8	10.3342	4.10171	3.32e-20
ETV7	1.30618	4.02945	3.46e-20
CXCL9	6.7169	4.12449	5.69e-20
PTGER2	1.33023	4.01052	7.18e-20
GBP5	8.801	3.95658	1.02e-19
SLC7A5	0.568582	4.14971	1.15e-19
ATF5	6.05356	3.92394	3.03e-19
TNFSF10	25.5643	3.9025	4.75e-19
RELB	1.82809	3.93621	4.81e-19
MRPS24	0.568582	4.01694	7.09e-19
HSPA1B	5.8803	4.03044	1.67e-18
CBWD2	2.29625	3.8535	3.58e-18
PRDM1	0.769424	3.95712	3.83e-18
IFITM3	84.5638	3.8179	5.23e-18
GEM	0.242567	4.69483	5.34e-18
PLXNC1	0.886818	3.88012	5.57e-18
ST8SIA4	1.01341	3.88026	6.34e-18
PSTPIP2	1.97236	3.85814	6.4e-18
SFTPB	2.04166	5.87357	6.69e-18
ARID5B	2.16188	3.83926	8.3e-18
PALM2AKAP2	1.54238	3.82545	1.47e-17
GABARAP	18.2356	3.75534	3.09e-17
MERTK	0.468868	3.90737	3.58e-17
SOCS1	4.32801	3.7855	3.61e-17
CST7	0.809734	4.10758	4.21e-17
ALDOA	10.4176	3.73827	5.81e-17
PRKCB	0.840143	3.79936	6.44e-17
NR4A3	0.892476	3.92532	8.93e-17
LAMP3	0.489376	3.96036	1.03e-16
EDN1	0.60677	4.00155	1.57e-16
IRAK2	0.481597	4.1439	1.96e-16
ARNTL2	0.563632	3.79306	1.97e-16
HAMP	2.60741	3.97944	2.31e-16
KCNN4	0.893183	3.7373	3.62e-16
H2BC12	0.543123	3.78123	4.08e-16
SFTPA2	1.64776	7.05027	4.8e-16
FOSL1	0.757402	3.8209	4.82e-16
GPR183	1.09756	3.77006	6.01e-16
EMP1	5.44254	3.68663	6.72e-16
USP18	3.84429	3.63695	1.16e-15
LMNB1	1.67392	3.6606	1.18e-15
SLC34A2	1.17394	4.06193	1.49e-15
SGK1	15.5073	3.61572	1.76e-15
MT2A	85.3078	3.60368	2.56e-15
G0S2	3.03032	3.91617	3.27e-15
PSMB10	5.17098	3.58995	3.43e-15
TLR2	2.59469	3.60385	3.49e-15
HSH2D	0.995018	3.65081	3.89e-15
CLEC5A	1.93063	3.61737	4.17e-15
PMAIP1	1.8288	3.7268	4.68e-15
EREG	1.77151	3.62675	8.81e-15
TRAF1	0.509178	4.33431	1.87e-14
PFKFB3	2.17391	3.54411	2.09e-14
CD48	5.54155	3.51921	2.28e-14
LILRB4	7.92267	3.49554	3.77e-14
CLU	3.56495	3.55628	4.08e-14
NFKB2	1.11736	3.57471	4.38e-14
MARCKSL1	1.1308	3.56748	4.81e-14
GALM	2.61024	3.49902	4.84e-14
SMIM3	1.12514	3.52014	5.92e-14
MMP9	0.467454	4.21518	1.08e-13
AMPD3	0.415829	3.57107	1.18e-13
MARCKS	7.1985	3.45886	1.28e-13
MSC	0.164068	4.23022	1.74e-13
DUSP5	2.02893	3.51878	2.19e-13
ISG15	97.7395	3.42023	2.31e-13
ICAM1	3.59395	3.42042	3.12e-13
AIM2	1.02331	3.44467	3.28e-13
KLHDC7B	0.910862	3.46121	3.84e-13
CORO1A	2.63146	3.41902	4.01e-13
HS3ST1	1.21566	3.4741	4.31e-13
SFTPA1	1.00775	6.48208	4.75e-13
IFITM2	10.5683	3.39902	4.84e-13
SERPINH1	1.68948	3.47604	6.04e-13
DNAJB1	7.52664	3.46237	6.65e-13
BAG3	2.19724	3.48044	6.76e-13
LAMC2	0.413	3.67858	7.08e-13
ZFP36	13.8362	3.37152	7.87e-13
TAP1	8.4177	3.36274	8.07e-13
IER3	6.34209	3.40055	8.28e-13
MZB1	0.272269	4.47806	8.37e-13
SMAD3	0.436337	3.51221	1e-12
CDKN1A	9.59942	3.32609	2.09e-12
BIRC3	1.4158	3.41525	2.34e-12
MIF	9.41272	3.31756	2.6e-12
OSGIN1	0.376226	3.49354	3.29e-12
SOD2	37.3157	3.30509	3.34e-12
C17orf49	0.631522	3.33157	3.81e-12
AREG	1.95821	3.58702	5.22e-12
CLIC3	0.289948	3.68581	6.57e-12
ARL5B	1.2878	3.29771	7.26e-12
CKAP4	2.24745	3.27775	8.39e-12
SLC30A1	1.09403	3.28706	9.45e-12
LBH	0.387541	3.45031	1.17e-11
HIF1A	5.58328	3.23998	1.44e-11
IGFLR1	1.21637	3.26244	1.44e-11
HPSE	2.0254	3.25942	1.45e-11
IFIT2	28.8004	3.2386	1.45e-11
ABLIM3	0.210036	3.47511	1.98e-11
PIM3	5.56913	3.18922	4.24e-11
TAGAP	2.36909	3.20181	4.35e-11
OTOF	0.521907	3.2597	4.62e-11
LGMN	10.3151	3.17153	8.34e-11
IL18BP	1.62018	3.15152	1.23e-10
DDX58	1.36134	3.15548	1.43e-10
IRF7	9.49192	3.12213	1.54e-10
DUSP4	0.313286	3.3743	1.54e-10
BATF	0.836607	3.18391	2.1e-10
SOCS3	3.41361	3.10546	2.71e-10
CMPK2	4.68302	3.07166	4.53e-10
ITGA2	0.581311	3.24343	4.67e-10
WARS1	15.5108	3.06156	4.92e-10
SGTB	1.45823	3.08402	5.53e-10
C12orf75	0.439873	3.27166	5.71e-10
PSMA6	5.65682	3.05464	5.85e-10
CSRNP1	1.58199	3.06812	6.73e-10
CAV1	0.247517	4.0682	6.9e-10
GBP1	21.8876	3.04056	7.34e-10
CREM	3.14276	3.05638	7.61e-10
PXN	0.381883	3.15496	1.19e-09
MMP7	0.905912	4.43577	1.27e-09
PTPRE	5.43972	3.01742	1.27e-09
SLC25A37	2.77573	3.05064	1.29e-09
IGFBP7	1.26234	3.12722	1.39e-09
PTPRK	0.317529	3.24324	1.43e-09
MET	0.564339	3.14051	1.93e-09
ZBP1	1.03109	3.03333	1.96e-09
FNIP2	4.84992	2.99205	2.15e-09
IFIT1	19.4789	2.97707	2.71e-09
CCRL2	4.13848	2.98026	2.78e-09
CHI3L1	0.903083	3.91766	2.86e-09
CRB3	0.415121	3.1283	3.35e-09
PHLDA2	3.6682	2.97747	3.77e-09
ZC3H12A	0.910155	2.99562	3.98e-09
TCIM	0.195185	3.38594	4.12e-09
CLDN1	0.772253	3.21586	4.16e-09
IL6R	1.55229	2.96694	4.16e-09
IFI30	14.4232	2.9523	4.51e-09
MX2	7.13698	2.93268	5.83e-09
ERBB3	0.415829	3.06429	6.46e-09
DEFB1	6.76358	2.94069	6.85e-09
PATL2	0.452602	2.98026	7.89e-09
CCN1	0.765888	3.16876	9.47e-09
NFKBIA	17.5235	2.90471	1e-08
FCGR2B	1.05442	2.95512	1.13e-08
GBP4	7.83851	2.89114	1.14e-08
SFN	2.30191	3.089	1.27e-08
LIPH	0.266611	3.04537	1.49e-08
CNN3	0.495034	2.97692	1.7e-08
CTSL	87.8742	2.86095	1.96e-08
INSIG1	2.98647	2.88594	1.97e-08
CTTN	0.500691	2.94647	2.02e-08
KIAA0040	1.14706	2.87028	2.46e-08
HIVEP2	0.626572	2.85996	2.62e-08
F2RL1	0.248224	3.03259	2.7e-08
JCHAIN	0.812563	3.98449	2.77e-08
FOSB	3.7863	2.85645	2.9e-08
OCLN	0.451188	2.93946	2.94e-08
TNFAIP6	1.8196	2.98425	2.94e-08
DSG2	0.40027	2.98027	3.13e-08
GALNT3	0.406635	2.92855	3.78e-08
LILRA5	2.26372	2.82661	4.32e-08
HELZ2	2.1534	2.82002	4.46e-08
COX16	1.85355	2.81831	4.55e-08
HMGA1	5.39021	2.80345	5.11e-08
MXD1	2.18946	2.81677	5.67e-08
PLS3	0.438459	2.93216	5.82e-08
NCF1	12.6085	2.79133	6.4e-08
CXCL2	3.26369	2.8311	6.47e-08
KRT80	0.262368	3.03921	6.8e-08
NECTIN2	2.83513	2.78339	7.37e-08
CH25H	0.378347	2.98758	7.96e-08
CCND1	0.908741	2.87028	8.19e-08
CXCL1	1.21283	2.94137	8.79e-08
GDF15	2.6647	2.88826	8.95e-08
GULP1	0.207207	3.02939	1.02e-07
LAMB3	0.725578	2.99391	1.11e-07
CEACAM6	2.15057	2.91566	1.21e-07
LMO7	2.1732	2.85074	1.27e-07
KCNK1	0.219937	2.91797	1.28e-07
NUPR1	4.68302	2.80257	1.29e-07
IGHV3-23	1.33801	13.7917	1.34e-07
NPDC1	0.229837	2.89417	1.42e-07
TIMP1	24.3571	2.73982	1.54e-07
DUSP6	5.94889	2.73597	1.57e-07
ADAMDEC1	0.219229	3.00481	1.81e-07
MYO1B	0.181748	2.93343	1.89e-07
RNF39	0.173969	3.11716	1.9e-07
NGRN	0.64213	2.74927	2.23e-07
KRT23	1.24678	2.90274	2.3e-07
TMEM190	0.554438	3.06539	2.4e-07
NLRC5	1.15909	2.72068	2.47e-07
IKBKE	0.9441	2.7207	2.52e-07
ADIRF	0.886818	3.01162	2.66e-07
RGS1	2.02115	2.74681	3.05e-07
FSTL1	0.177505	2.92392	3.08e-07
TRAPPC5	0.850044	2.70559	3.27e-07
SGPP2	0.233373	2.78102	3.4e-07
KLF6	29.707	2.67273	3.54e-07
RGS2	0.972388	2.7348	3.92e-07
TMEM176B	2.70218	2.67925	3.93e-07
KLK10	0.616671	3.07698	3.97e-07
IGKV6-21	3.18165	17.0409	4.05e-07
B4GALT5	4.04443	2.66595	4.08e-07
SEMA4A	1.02684	2.68784	4.15e-07
APOL3	1.44196	2.66908	4.57e-07
SPRR1B	0.517664	3.38738	5.15e-07
BCL3	1.07705	2.67431	5.47e-07
CCR1	6.19924	2.64592	5.49e-07
TFPI2	0.252467	3.18322	5.62e-07
RHBDF2	1.84648	2.65332	5.7e-07
TMC5	0.688804	2.77714	5.76e-07
RNF19B	2.69723	2.64784	5.84e-07
PLAAT4	7.23315	2.6407	5.93e-07
NIBAN2	1.22132	2.68155	6.03e-07
SLC25A23	0.146389	2.87431	6.06e-07
GIMAP7	1.02826	2.67011	6.08e-07
FHL2	0.484426	2.7988	6.42e-07
IGLV7-46	2.30403	16.5754	6.49e-07
C1orf116	0.497156	2.75222	6.49e-07
CD274	2.65126	2.63856	6.52e-07
TNFAIP3	4.50127	2.63555	7.59e-07
RAB24	0.851458	2.68391	7.73e-07
KIFC3	0.713556	2.67101	7.73e-07
TIFA	1.17464	2.64335	7.85e-07
NEDD4L	0.472404	2.67359	9.06e-07
GPRC5A	1.88184	2.7554	1.1e-06
IFIT3	30.0139	2.58804	1.17e-06
S100A14	2.22977	2.72918	1.27e-06
SAT1	125.788	2.57963	1.28e-06
VEGFA	0.533222	2.61144	1.29e-06
IGKV1-17	1.25526	15.6996	1.4e-06
RIPK2	3.10881	2.57868	1.42e-06
PLEKHO1	3.02819	2.58044	1.43e-06
TNF	1.90942	2.84312	1.44e-06
TMEM176A	1.42994	2.57615	1.95e-06
ZFAND2A	1.44126	2.59877	1.99e-06
DMKN	0.275097	2.7328	2.12e-06
EPHA2	0.361375	2.65489	2.12e-06
NT5E	0.133659	2.84387	2.13e-06
CHST11	2.15552	2.54996	2.17e-06
DKK1	0.328137	3.01474	2.2e-06
TRAF4	0.478061	2.59181	2.27e-06
CCN2	0.686683	2.8399	2.34e-06
EGR1	1.24961	2.62415	2.37e-06
ADGRE2	0.966023	2.56002	2.42e-06
MAFB	13.2676	2.5362	2.46e-06
STEAP4	0.396734	2.68262	2.5e-06
NCKAP1	0.204378	2.68636	2.58e-06
LYPD2	4.08191	2.92343	2.62e-06
SLC6A14	0.627986	2.66609	2.7e-06
TCF4	1.03462	2.56388	2.73e-06
PDLIM4	0.479476	2.60986	2.75e-06
F3	1.94336	2.66822	2.98e-06
CDH1	0.512007	2.58845	3e-06
KIAA1217	0.162654	2.71118	3.21e-06
LRATD1	0.229837	2.72547	3.91e-06
IRF6	0.260954	2.5958	4.05e-06
MUC1	1.46742	2.60469	4.22e-06
FGL2	2.5664	2.50642	4.22e-06
JUP	0.941979	2.54398	4.37e-06
H1-0	1.68807	2.55207	4.68e-06
NECTIN4	0.258125	2.661	4.77e-06
HSPA1A	15.967	2.51572	4.85e-06
ARF5	2.85705	2.48155	5.14e-06
PDE4B	1.31255	2.49161	5.57e-06
RASEF	0.241859	2.70612	5.61e-06
STAT1	14.1396	2.46439	5.87e-06
RNASE1	2.69652	2.5184	6e-06
AQP9	3.55576	2.46633	6.4e-06
RBPMS	0.210036	2.62153	6.54e-06
LAYN	0.142853	2.75355	6.54e-06
TRAFD1	1.88396	2.45876	7.07e-06
RNASEK	1.94761	2.45949	7.12e-06
MX1	24.64	2.44625	7.41e-06
MAL2	1.03533	2.55421	7.47e-06
IL10RA	4.22193	2.44447	7.93e-06
SPTBN1	0.580604	2.50937	7.99e-06
GMPR	2.31464	2.44696	8.08e-06
DNAAF1	0.445531	2.65402	8.3e-06
IFIH1	5.64339	2.43683	8.69e-06
FST	0.610306	3.01217	8.69e-06
EAF1	1.03533	2.45682	8.81e-06
S100A8	54.1928	2.44327	8.87e-06
CD69	1.61664	2.46348	8.98e-06
KLF5	1.25739	2.53855	9.22e-06
BAIAP2L1	0.241859	2.57488	9.26e-06
ADGRF4	0.104664	2.88119	9.32e-06
TMIGD3	0.267318	2.65747	9.42e-06
TTYH3	1.68099	2.43872	9.78e-06
ABLIM1	0.35501	2.50892	1.01e-05
SAMSN1	2.69298	2.4325	1.02e-05
TC2N	0.200135	2.51966	1.03e-05
SMIM22	0.632936	2.51042	1.07e-05
MT-ND4L	33.6093	2.42822	1.07e-05
TUSC3	0.203671	2.60439	1.08e-05
LURAP1L	0.209329	2.68593	1.09e-05
H2AW	0.392491	2.4908	1.18e-05
ECE1	0.355717	2.43849	1.22e-05
ANXA3	0.579897	2.45876	1.23e-05
NR4A1	1.19869	2.46774	1.23e-05
CD80	1.01128	2.42402	1.28e-05
MUC13	0.198014	2.64516	1.33e-05
HNRNPLL	1.41721	2.40494	1.46e-05
OAS3	5.59176	2.39105	1.5e-05
SDR16C5	0.125173	2.60285	1.53e-05
CARD19	1.44196	2.3992	1.53e-05
PRSS22	0.593334	2.5247	1.56e-05
EPSTI1	9.13691	2.38273	1.63e-05
CKS2	1.55229	2.41398	1.68e-05
GRAMD2B	0.775789	2.48499	1.76e-05
SDC1	0.296313	2.48822	1.84e-05
BCL2A1	18.7632	2.37307	1.85e-05
C4orf19	0.102543	2.64175	1.86e-05
H2AC6	1.82172	2.39934	1.89e-05
SRGAP2	1.67463	2.3721	2.05e-05
TEAD1	0.21145	2.47223	2.05e-05
PRSS8	0.258832	2.59036	2.12e-05
PAWR	0.214279	2.52285	2.28e-05
MT1X	3.79903	2.46703	2.62e-05
CMTM8	0.129416	2.48771	2.64e-05
MBOAT2	0.178212	2.47456	2.66e-05
CHST7	0.4229	2.3303	2.75e-05
PARD6B	0.25176	2.4228	2.76e-05
ALS2CL	0.166897	2.62777	2.81e-05
MTHFD2	3.66467	2.33985	2.83e-05
ST6GAL1	0.403806	2.34183	2.87e-05
EBI3	0.216401	4.24248	2.88e-05
TSHZ2	0.227716	2.62864	3.01e-05
DOCK4	1.10393	2.34617	3.07e-05
KRT7	4.5133	2.43603	3.11e-05
ERRFI1	1.01836	2.37967	3.31e-05
IL1RL1	0.288534	2.89728	3.43e-05
SPNS2	0.265904	2.58021	3.53e-05
NR4A2	0.999261	2.34372	3.57e-05
METTL27	0.113151	2.67196	3.7e-05
PERP	1.44408	2.3888	3.91e-05
EMP2	0.350767	2.39826	3.91e-05
INAVA	0.155582	2.4535	4.12e-05
GJB3	0.161947	2.48624	4.19e-05
TMEM54	0.195185	2.35894	4.31e-05
MYH14	0.413707	2.39216	4.49e-05
ECM1	0.330966	3.54382	4.53e-05
TYMP	44.5453	2.29029	4.56e-05
SMIM29	2.06005	2.29658	4.7e-05
PTPRF	0.203671	2.42459	4.8e-05
SPON2	0.190234	2.44479	4.87e-05
THRB	0.140731	2.4897	4.93e-05
TTC9	0.198014	2.40662	4.99e-05
STK17A	1.89174	2.29097	5.21e-05
LSR	0.454017	2.32735	5.37e-05
MALL	0.482305	2.37659	5.52e-05
SDC4	1.39105	2.2942	5.53e-05
AHNAK2	0.205086	2.40269	5.56e-05
IGF2BP2	0.379762	2.31621	5.6e-05
ACSL1	6.79682	2.27441	5.67e-05
EPCAM	0.439873	2.32719	5.87e-05
DNPH1	1.87335	2.28129	5.95e-05
MAOA	0.164776	2.36723	5.97e-05
ECRG4	0.289948	2.57138	6.17e-05
PODXL	0.198721	2.36967	6.39e-05
TOMM5	3.01193	2.26535	6.39e-05
ANKRD37	0.399563	2.3326	6.39e-05
PML	3.11376	2.26354	6.45e-05
PLK3	1.47662	2.26734	6.86e-05
C6orf132	0.207207	2.40443	7.47e-05
MYO5B	0.230544	2.42703	7.64e-05
MUC15	0.126587	2.48416	7.77e-05
FKBP4	2.46881	2.25665	7.96e-05
SHFL	2.6258	2.24321	8.17e-05
RIN2	1.98296	2.24719	8.22e-05
TNFSF13B	13.8892	2.23477	8.4e-05
LILRB2	2.62934	2.24062	8.61e-05
CDKN2B	0.222058	2.42879	8.91e-05
FOXA1	0.209329	2.34226	8.91e-05
PPP1R15A	6.64336	2.24224	8.94e-05
ELK3	0.482305	2.21535	8.99e-05
MUC16	1.22768	2.3688	9.03e-05
SLC25A4	0.244688	2.27588	9.4e-05
PLEK	15.7697	2.21997	9.85e-05
GABRP	0.482305	2.34831	9.85e-05
CEACAM5	1.19798	2.40164	0.000100878
SERTAD1	2.1541	2.2243	0.000103148
CFB	0.3147	2.26678	0.000104322
MUC21	0.0912277	3.13966	0.000105161
PLS1	0.146389	2.34471	0.0001122
SLC1A4	0.595455	2.18216	0.000112422
NAPA	5.69006	2.2038	0.000117332
LHFPL2	4.05999	2.20723	0.00011735
SMPDL3A	0.672539	2.23872	0.00011949
SYNE2	0.387541	2.27369	0.00011949
OCIAD2	0.924299	2.23285	0.000124011
IFI35	7.18365	2.19577	0.000126781
CTSB	99.7677	2.19322	0.00012711
SLC2A1	0.202257	2.28301	0.00013263
ELF3	2.07985	2.29367	0.000134696
H2BC4	0.652738	2.23927	0.000136434
HEG1	1.01411	2.19773	0.000143642
SLC44A4	0.480183	2.23643	0.00014637
MID1	0.151339	2.29144	0.000148026
DRAM1	5.16674	2.17688	0.000156507
SDCBP2	0.388248	2.26071	0.000157698
FLNB	0.647787	2.21874	0.000160205
RRAD	0.321065	2.46054	0.000166746
TNIP1	1.53178	2.17932	0.000167686
UBE2L6	11.1347	2.16501	0.000170422
MMP19	2.21422	2.18239	0.000172043
SCEL	0.176798	2.87815	0.000177972
C19orf33	0.930664	2.26507	0.000177972
KRT15	0.548073	2.33049	0.000178639
SRPX2	0.144974	2.25184	0.000184123
ZNF267	1.66897	2.16676	0.000184352
IRX3	0.121637	2.42544	0.000184602
SPRR1A	0.105372	2.82567	0.000188051
DNAH12	0.252467	2.44649	0.000198964
SERPINB5	0.253175	2.30094	0.000200512
DUOXA1	0.113858	2.29668	0.000205801
PSMB9	14.7987	2.14088	0.000215941
ADGRF1	0.451188	2.22627	0.000217309
CAV2	0.299142	2.24294	0.000224675
BICDL2	0.19377	2.26281	0.000227041
SH3D19	0.118101	2.33606	0.000227724
NBPF14	0.564339	2.10508	0.000235935
TM4SF1	1.93063	2.26852	0.000237025
TPRA1	0.81822	2.15261	0.000240419
MUC4	1.25244	2.24824	0.000245434
NADK	2.3606	2.1315	0.000251269
FUT3	0.157704	2.3138	0.000251513
KRTCAP2	3.59607	2.12636	0.000260163
HERC5	6.97503	2.12409	0.00026478
PIM1	3.76155	2.12431	0.000266783
EDN2	0.25671	2.6996	0.000276726
ADAM28	0.185991	2.16823	0.000280166
IRF1	7.36328	2.11664	0.000281755
CLDN4	3.60173	2.21578	0.000283901
TICAM1	0.876917	2.13348	0.000287687
FSTL3	0.214986	2.22048	0.000288661
EGR2	2.68379	2.11862	0.000289319
EPS8L2	0.29207	2.48299	0.00029796
SIAH2	0.7277	2.12858	0.000300479
H2BC11	0.181041	2.37651	0.000312045
STAP2	0.207207	2.17117	0.000318992
S100A2	11.465	2.37545	0.000327697
LRRC4	0.185991	2.18472	0.000327697
PHLDA1	1.20859	2.13334	0.000328962
FPR2	1.37902	2.11046	0.000331309
DNAJA4	1.30548	2.13846	0.000335842
OAS1	8.86677	2.09554	0.000337539
TRIB1	1.67392	2.10272	0.000346066
PARP10	2.33727	2.09553	0.000353716
KRTCAP3	0.207914	2.12179	0.000361474
PAX9	0.174676	2.22276	0.000364728
TJP3	0.142853	2.25538	0.000380671
GNA13	3.0883	2.08244	0.000393019
ADGRG1	0.1082	2.30316	0.00039741
SYTL2	0.275097	2.1462	0.000401308
CHL1	0.131538	2.21607	0.000410891
NT5C3A	4.64695	2.0763	0.000410891
LCP2	5.49983	2.07484	0.000412538
TMEM125	0.134366	2.18915	0.000420526
FAM20C	1.05725	2.08522	0.000420834
AP1M2	0.123758	2.15152	0.000426852
LRRC8A	0.726993	2.13291	0.000444554
MSLN	0.346524	2.18299	0.000452299
MAN2B1	0.769424	2.08016	0.000452345
CLDN3	0.760938	2.31133	0.000467701
EFNA1	0.106079	2.27323	0.000470264
PLA2G4C	0.323186	2.0658	0.000471926
BASP1	1.2885	2.07863	0.000484216
TVP23B	0.444116	2.01723	0.000511837
MYO5C	0.182455	2.13328	0.000534129
RHOBTB3	0.658395	2.06872	0.000542688
WEE1	0.311871	2.08069	0.000551377
SNTN	0.318236	2.23635	0.00056072
EHF	0.434216	2.0693	0.00058167
DYNLRB2	0.261661	2.21526	0.000609886
ITPKC	0.393198	2.04373	0.000620263
NR2F2	0.126587	2.17788	0.000620319
FMO2	0.096178	2.81835	0.000621404
PITX1	0.169019	2.32827	0.000621404
FPR3	2.59893	2.03487	0.00063916
TACSTD2	4.89589	2.10991	0.000647891
KIF21A	0.282877	2.11698	0.000650432
SERPINB2	1.41721	2.2467	0.000656011
C1orf194	0.452602	2.18532	0.000676332
RAB20	3.51474	2.01988	0.000688178
PPIF	2.30474	2.02456	0.000696582
RPP21	0.383298	1.98438	0.000732566
ITGB4	0.140731	2.11026	0.00076791
PLSCR1	10.3299	2.00002	0.000794938
CFAP157	0.282169	2.2339	0.000809109
OPTN	4.42631	1.99889	0.000813374
RAB25	0.41795	2.01892	0.000827144
ABCD1	1.03179	2.00782	0.000834477
VSIG2	0.214279	2.07497	0.000852525
CLCA4	0.14851	2.54016	0.000862309
RALA	3.2941	1.99474	0.000862851
LRRC46	0.182455	2.16878	0.000924324
TPD52L2	1.60108	1.98996	0.000928122
CIAO2A	4.18445	1.97634	0.000989893
PIGR	0.966731	2.10918	0.00101343
HINT2	0.509178	1.93731	0.00103085
LRRIQ1	0.241152	2.17266	0.00105411
LYN	9.55416	1.96572	0.00106884
TMC4	0.208621	1.99441	0.00108579
WDR38	0.147096	2.24514	0.00109506
ABCA13	0.200842	2.12043	0.00114792
RSPH1	0.446945	2.07555	0.00117579
PKP3	0.166897	2.05078	0.00122025
PPL	0.318943	2.05516	0.00122025
MISP	0.287827	2.03749	0.00123856
TMEM45B	0.106786	2.09378	0.00125197
RNF145	1.51339	1.95926	0.00125658
SCO2	2.83301	1.94827	0.00131836
HBB	2.44193	5.60193	0.00137916
TRIM29	0.300556	2.01694	0.0014138
SLC5A3	0.746794	1.95979	0.00144199
LDLR	0.92147	1.95157	0.00148445
CKB	0.555145	1.9762	0.00150899
GALNT5	0.338745	2.01929	0.0015391
FXYD3	0.809027	2.00647	0.00154183
ODAD1	0.132952	2.11429	0.00164761
LPCAT4	0.625157	1.86917	0.00165735
C9orf24	0.502106	2.0252	0.00165886
POLD4	2.49002	1.91398	0.00167454
MOV10	1.24254	1.91735	0.00171838
TRIM47	0.306214	1.89361	0.00171958
HOATZ	0.194478	2.11512	0.00172721
SDC3	0.866309	1.92549	0.00173241
GADD45B	4.9072	1.91322	0.00176411
OMG	0.198014	2.22985	0.00176435
PIFO	0.303385	2.0295	0.00177531
NR1H3	3.90653	1.90967	0.00177531
CFAP126	0.146389	2.0723	0.00179037
TEKT2	0.0876917	2.21634	0.0018306
FKBP2	0.613842	1.84723	0.0018306
GK	4.44965	1.90147	0.00183505
IGHA1	0.425022	3.16583	0.00184234
IER2	5.94677	1.9023	0.00185752
DRC1	0.101128	2.13995	0.00187996
C5orf49	0.25176	2.06248	0.00189231
FAM3D	0.416536	1.95906	0.00192657
DHX58	1.14777	1.90032	0.00195444
TMPRSS4	0.316115	1.92996	0.00196228
HM13	3.27288	1.8934	0.00196413
MLLT6	0.850044	1.90624	0.00196433
ST3GAL5	1.98296	1.89125	0.00202381
NUDT21	0.883282	1.89484	0.00208655
CSF2RB	2.93484	1.88689	0.00208655
CNP	1.4851	1.88796	0.00210176
MYC	0.397442	1.85793	0.00211271
EBPL	0.628693	1.82174	0.00211863
C20orf85	0.676782	2.07945	0.00217641
FAM183A	0.357132	2.03137	0.00224609
ARID5A	2.10319	1.87769	0.0022474
SDC2	0.722042	1.91191	0.00230969
BAK1	1.28567	1.87498	0.00233855
TRIM7	0.108907	1.93339	0.00233922
BIK	0.278633	1.92913	0.00234216
IFI44	3.9037	1.86884	0.00236419
TNFRSF12A	1.11241	1.96627	0.0024223
ATP12A	0.172555	1.98618	0.00245132
TSPAN1	1.77151	1.93802	0.00251562
MAPK6	1.61523	1.86419	0.00254002
FOS	19.9987	1.85662	0.00256731
ROPN1L	0.165483	2.01684	0.00263109
MT1G	2.41364	2.08062	0.00265756
CEBPD	3.26581	1.85765	0.00268629
CSF1	1.20152	1.8705	0.00269534
CYP4B1	0.5212	1.90886	0.00274643
CDKN1C	0.195185	1.92618	0.00287211
ARMC3	0.115272	2.01838	0.00287848
ZC3HAV1	3.19226	1.8432	0.00290137
FBXO6	2.24321	1.84247	0.0029124
ALPL	0.184577	1.9351	0.00292063
TP53BP2	0.603941	1.78447	0.00292686
SPAG17	0.115272	2.10414	0.00298144
SPRR3	0.712142	3.46885	0.00301473
SAA1	0.516957	2.15177	0.00305486
MAP2K3	1.72979	1.83093	0.00326591
CD40	3.3627	1.82639	0.0032815
C9orf135	0.128002	2.00466	0.00328786
ODF3B	2.41011	1.83267	0.00333936
WFDC2	11.1984	1.92283	0.00334299
MCUB	2.95394	1.82098	0.00341036
GLMP	1.99004	1.82114	0.00345803
MPP1	4.22547	1.81418	0.00357451
STAT2	4.23466	1.81316	0.00359971
GCLM	0.967438	1.82712	0.00363586
S100A16	1.18242	1.88486	0.00365695
DUSP14	0.326015	1.8002	0.00372983
FUT2	0.110322	1.9342	0.00388548
OTUD1	1.57421	1.81267	0.00388999
CHST9	0.275805	1.84955	0.00391341
BCAT1	1.00987	1.81269	0.00393137
TNIP3	0.374811	1.84434	0.00394024
MUC20	0.910155	1.87526	0.00398965
SNX8	1.46601	1.79693	0.00415747
DDR1	0.227008	1.81562	0.0041684
CDC42EP5	0.099714	1.88878	0.00424242
SCNN1A	0.241859	1.81107	0.00437212
CCDC74A	0.116687	1.96508	0.00443343
TBC1D8	0.541001	1.73255	0.00444234
HSPB1	21.4258	1.78061	0.00463757
KRT16	0.159825	2.28569	0.00473971
IGHM	0.821756	5.32728	0.00476126
SLC25A25	0.734065	1.78838	0.00485583
TACC2	0.17114	1.8831	0.00485909
PAPSS2	0.427851	1.72315	0.00485909
HYDIN	0.123051	1.93539	0.00490231
ETV6	2.45466	1.76758	0.00503425
EPS8	0.510592	1.71786	0.0050693
CAPSL	0.131538	1.94926	0.00509745
ERBB2	0.13861	1.83028	0.00509907
TMEM51	1.11807	1.76858	0.00519898
MT1E	2.22129	1.81903	0.00525695
WTAP	2.5367	1.76192	0.00527823
FOSL2	1.29275	1.76556	0.00535227
TASL	1.29275	1.76422	0.00535677
SAA2	0.14851	2.02359	0.00538293
ALDH1A3	0.560096	1.80166	0.00544254
ZFP36L1	5.43335	1.75751	0.0054757
DENND2C	0.199428	1.78306	0.00558015
MFSD2A	0.268733	1.73107	0.00563918
RNF114	3.0876	1.74932	0.00565966
GPC1	0.147803	1.75371	0.00566136
FOXJ1	0.344402	1.93998	0.00568635
FGR	4.54795	1.7452	0.00581239
SLC20A2	0.507056	1.68718	0.00598363
TJP1	0.393906	1.71558	0.00602156
NBN	3.08123	1.74039	0.00608027
TOM1	1.45328	1.74403	0.00608704
C3	0.725578	1.77178	0.00612002
CLK1	1.38114	1.74581	0.0061339
BTG3	1.44621	1.74423	0.00615635
CXCL17	1.96175	1.82242	0.00623132
NRAS	0.967438	1.74278	0.00626255
LCN2	4.37469	1.88902	0.00626255
SDSL	1.59684	1.73655	0.00639725
CD24	1.3769	1.8023	0.0065196
MGAT1	8.33566	1.72644	0.00653674
PLAAT2	0.549488	1.86451	0.00669222
ZNFX1	3.85278	1.72367	0.00672676
CFAP45	0.113858	1.91861	0.00674018
SLPI	25.937	1.8318	0.00679717
FAM102A	0.215693	1.7088	0.0068285
SNN	0.944808	1.73048	0.0069255
TCN2	2.47729	1.72215	0.00694629
VCAN	2.12723	1.73836	0.00695023
TNFRSF1B	1.8882	1.72242	0.0070333
KRT18	2.84574	1.77418	0.0070333
SCGB3A1	15.4139	1.97555	0.00703368
ATP6V1C1	2.48931	1.71654	0.00712311
SYNE1	0.294899	1.83119	0.0071426
TPPP3	0.553024	1.78187	0.00715369
PER1	0.598991	1.65852	0.0072281
H4C8	0.169019	1.8977	0.00728433
PDE7A	0.830243	1.72088	0.00734012
PRSS23	1.60532	1.79839	0.00734012
SPTLC2	2.09329	1.71186	0.00734012
HAVCR2	4.02038	1.70998	0.00735504
CCDC33	0.0636472	2.03144	0.00738077
KRT17	4.1399	1.8988	0.00742144
NEXN	1.75171	1.7135	0.00750625
DYNLT1	10.6418	1.70411	0.00753335
CHIC2	1.19515	1.70766	0.00775454
OAS2	5.11582	1.70061	0.00778004
H2BC21	0.671125	1.71799	0.00781284
ARL4C	0.663346	1.73783	0.00781284
NEDD9	0.565046	1.64913	0.00781284
PFKP	1.11595	1.70553	0.00797145
SMAGP	0.132952	1.74122	0.00797944
CDHR3	0.156996	1.86453	0.00804142
GTF2E2	1.45116	1.69895	0.00805839
UBAP1	0.899547	1.70252	0.00819967
GBP2	5.53236	1.689	0.00833657
CFAP73	0.111029	1.90748	0.00835243
TPM4	11.7514	1.68637	0.00843462
ATP13A3	2.14491	1.69053	0.008458
TEKT1	0.101128	1.88406	0.00854403
IGFBP3	0.620914	1.73801	0.0085936
MRPS6	2.48648	1.68726	0.00861234
B3GNT3	0.0820342	1.72707	0.00865087
CFAP53	0.151339	1.7761	0.00892113
MYL9	0.182455	1.73156	0.00893336
PEA15	2.03176	1.68135	0.00896902
CCDC17	0.223472	1.80096	0.00921916
CD72	0.883989	1.68379	0.0093719
MYO1E	1.05442	1.67932	0.00940093
ST6GALNAC1	0.159118	1.72326	0.00966596
APOBEC3G	1.32457	1.66964	0.0098367
CLEC4E	2.13643	1.67059	0.00989055
PFN2	0.144974	1.70067	0.00992708
PPIL6	0.144974	1.75092	0.0100219
NR1D1	0.183163	1.78227	0.0100234
C9orf116	0.305507	1.72237	0.0100878
MAFF	1.38327	1.66454	0.0104741
SOX2	0.16124	1.72203	0.0106468
ITGAX	2.88676	1.65238	0.0108338
PLK2	0.241859	1.67845	0.0108937
CD2AP	1.18313	1.65292	0.0110427
KRT8	3.49989	1.70324	0.0110427
RNF144B	1.49147	1.66036	0.0110442
DSP	0.425729	1.61324	0.0110618
SAMD4A	1.21213	1.65148	0.0111968
CYP2F1	0.53888	1.69692	0.0113238
ETS2	1.88254	1.64786	0.0113877
FPR1	3.12649	1.64441	0.0113911
TOR1B	1.22698	1.64681	0.0114315
TUBA4B	0.081327	1.89744	0.0115426
YKT6	1.06786	1.64331	0.0116622
NFKBIE	0.912277	1.64701	0.0116656
CLCF1	0.263075	1.63605	0.0116981
FUT6	0.0742551	1.77669	0.011704
SULT2B1	0.128709	1.70407	0.0117386
LMTK3	0.262368	1.69532	0.0118664
TRIB3	0.236202	1.67116	0.0120394
IFNGR2	5.07834	1.63176	0.0120394
RNF213	16.4075	1.6277	0.012222
RABGAP1L	2.30191	1.63074	0.0122797
P2RX7	2.42425	1.62952	0.0124176
RTP4	1.04735	1.63399	0.0124502
MS4A8	0.164776	1.7041	0.012769
PLAUR	16.1523	1.62157	0.01277
TSPAN13	0.389662	1.58457	0.0129787
NMI	3.5791	1.61896	0.0130257
R3HDM4	0.8359	1.62873	0.0130439
CRIP2	0.287827	1.605	0.0130448
SELENOO	0.65203	1.62561	0.0135499
LAP3	11.4798	1.60968	0.0136623
MTUS1	0.311871	1.56349	0.013792
AGR3	0.364204	1.64204	0.0139007
KLK11	0.240445	1.63013	0.0140201
RBCK1	3.25732	1.60704	0.0140311
ABL2	1.46884	1.6123	0.0140787
CDS1	0.258125	1.57266	0.0144125
NTS	0.484426	1.6555	0.0144778
MAFK	0.538173	1.53248	0.0146519
RUBCN	0.966731	1.60655	0.01467
TXN	42.4279	1.59679	0.0147897
RALGPS2	0.243981	1.58243	0.015273
PATL1	1.38185	1.59698	0.0152778
CCDC78	0.177505	1.78247	0.0153598
C18orf32	1.66402	1.59385	0.0154261
CD83	5.1823	1.58853	0.0157878
ARHGAP27	1.1407	1.59088	0.0160516
DHRS9	0.891768	1.61645	0.0161278
CREB3L1	0.132952	1.63217	0.0162036
PHF11	2.862	1.58391	0.0162181
PLEKHF2	0.857116	1.59209	0.0162515
H3-3B	47.1414	1.58024	0.0162752
VILL	0.193063	1.56808	0.0163024
IFI6	39.0214	1.57525	0.0168044
TRIM69	1.4059	1.57423	0.0175703
MTRNR2L12	4.09181	1.88247	0.0177522
ZMYND10	0.248224	1.63756	0.0177525
TIMM17B	1.19232	1.57244	0.0177915
ARRDC3	0.596162	1.49395	0.0178135
FAM81B	0.0975924	1.80618	0.0180197
KLF10	1.68453	1.57073	0.0181311
YIF1B	1.09332	1.56981	0.0181849
APOL2	1.51198	1.56837	0.0182704
SCGB1A1	16.0271	1.7755	0.0183502
DENND1B	1.48369	1.5655	0.0183821
NUP62	1.37124	1.56391	0.0185762
IGKV3-11	5.83079	5.47173	0.0187476
ACOT9	2.57276	1.55916	0.0187476
GCNT3	0.106786	1.73421	0.0187476
AMN	0.0671832	1.69087	0.0190015
PPP2R2A	1.91154	1.55772	0.0190115
PLBD2	0.899547	1.55888	0.0193978
RELA	1.4158	1.55573	0.0194062
GOLM1	0.558681	1.48101	0.0197937
DUOX1	0.172555	1.54951	0.019997
DDIT3	1.96246	1.5786	0.0201317
XRN1	2.50346	1.54698	0.0201757
MDK	1.97801	1.56747	0.0202473
FYB1	6.73529	1.54351	0.0203721
PLPP2	0.345817	1.53776	0.0204399
PLEKHS1	0.13861	1.59725	0.0206641
IFI44L	6.28269	1.53935	0.0209062
RCN1	0.941272	1.543	0.0211087
RAB5IF	7.19779	1.53499	0.0211963
NFKB1	1.90942	1.5383	0.0214121
KRT6A	0.949758	1.85937	0.0216457
TNFRSF14	2.73825	1.53229	0.0217505
SPEF1	0.0608185	1.75568	0.0218454
ARL8B	4.02321	1.52937	0.0220151
GAPDH	45.3013	1.52702	0.022074
ZBTB43	1.24607	1.52528	0.0232289
PNPT1	1.68029	1.52271	0.0232727
GADD45G	0.609599	1.45002	0.023601
SMCHD1	3.90794	1.51747	0.0236153
RAB3IP	0.176091	1.5395	0.0239544
EVA1C	0.134366	1.50821	0.0241064
GRAMD1A	0.927128	1.5217	0.0245033
WASHC1	0.434923	1.43706	0.0247688
CGAS	1.49359	1.51141	0.0248242
FLOT1	4.74455	1.50514	0.0251337
RHOF	0.438459	1.43231	0.0253028
GSTA1	0.536051	1.55708	0.0253086
MARCHF10	0.0403099	1.8959	0.0255237
IFIT5	1.51056	1.50547	0.0257247
CHAC1	0.0636472	1.97628	0.025837
RAPGEF2	1.27153	1.50393	0.0262715
CDC20B	0.735479	2.20999	0.0262821
AQP5	1.92993	1.63688	0.0264259
UBE2J1	2.73329	1.49399	0.0269474
MT1F	1.04028	1.52629	0.0271368
EPS8L1	0.490084	1.47073	0.0271373
ZMIZ2	0.612428	1.40755	0.0275653
PPP1R18	2.97798	1.48688	0.0278846
HMOX1	9.37241	1.48765	0.028331
SUSD6	1.42145	1.48349	0.0289445
WIPI1	0.770839	1.48958	0.0289726
PALLD	0.441995	1.40874	0.0290587
CFL2	0.236202	1.42786	0.0294126
HERC6	0.852873	1.48497	0.0297961
BAZ1A	5.48568	1.47028	0.0303961
CBR1	3.77216	1.46916	0.0306857
CLDN9	0.0346524	1.94914	0.0308386
OASL	6.45029	1.46194	0.0319174
CCDC173	0.0608185	1.62362	0.0322496
TNFRSF21	0.418657	1.38831	0.0322933
ELOC	7.18931	1.45494	0.0328392
DDX60L	5.14906	1.45534	0.0329987
DNAH11	0.0898133	1.62326	0.033024
SLC38A2	2.5862	1.45281	0.0338494
CXCL6	0.204378	1.55665	0.0340122
CEACAM1	0.255296	1.39591	0.035802
KRT19	6.42059	1.50186	0.0360203
MTG1	0.615964	1.35244	0.0360676
CYSTM1	4.16111	1.438	0.0363277
ANKRD10	1.40307	1.44068	0.0366394
CHP2	0.0410171	1.60048	0.0368496
ERN1	0.504227	1.35448	0.0368777
SQSTM1	11.3426	1.4368	0.0370662
TSC22D1	1.59896	1.4442	0.0372351
CCNO	0.364911	1.72353	0.0381927
BEST1	0.886111	1.43565	0.0384987
ANO6	0.884696	1.42858	0.0393502
HMGB3	0.528979	1.34321	0.0400423
IGLV3-19	2.29696	2.28543	0.0404438
SLC43A3	1.60391	1.41652	0.0411298
LYSMD2	3.05365	1.41037	0.0417634
RERE	0.951172	1.41749	0.0418282
NFKBIZ	2.10177	1.41193	0.042195
JUNB	11.4339	1.40598	0.0424587
SAMD9	3.74458	1.40222	0.0436825
TAP2	1.62088	1.40338	0.0437472
ASS1	0.68244	1.49943	0.0440319
CFLAR	5.65046	1.3975	0.0444205

[truncated: 7 more sheets: Table S14, Table S15, Table S16, Table S17, Table S18, Table S19, Table S20]
